# Supplementary material for: Integrative analysis highlights molecular and immune responses of tick Amblyomma americanum to Escherichia coli challenge
Source: Front Cell Infect Microbiol. 2023 Jul 31;13:1236785. doi: 10.3389/fcimb.2023.1236785 (PMC10424933; doi:10.3389/fcimb.2023.1236785)
Supplement: Supplementary file 2 [file DataSheet_2.xlsx]

## Sheet: Table s1
Table S1. List of primers used for qRT-PCR
Gene name	Gene description	GO function	Sequence (5’-3’)
Bgb	Protein big brother-like	transcription coactivator activity	F: CGAAGCTCACTGTGCCTTTT
			R: CCTCTGGTTGTAGCACTCGA
Def	Defensin	defense response	F: TGTGCTTGTCCTCGTTGTTG
			R: GCACCCAAAACCGATGTCAA
LGR	Leucine-rich repeat-containing G-protein coupled receptor	G protein-coupled receptor activity	F: CTTCCTACCATCGCAGGCTA
			R: TCTCTCCCAGACCTAAGGCT
GIIIPLA2	Group 3 secretory phospholipase A2	phospholipase A2 activity	F: TCCACCTGTTCAACTACCGG
			R: CTTGATGCACTTTCCCCACC
VAC	V-ATPase subunit C	-	F: CCCTGAGGCTTTTTGTTGAG
			R: CCTGGGCAATGCTTGTGT
Note: The V-ATPase subunit C (VAC) was used as the reference gene.

## Sheet: Table s2
Table S2. GO annotation analysis of pair-wise DEGs
		a	b	c	d	e	f	g	h	i	j	k	l	n	o	p	q	r	s	t	u	v
GO:0005125	cytokine activity	8.77436e-05					0.00247223									0.604435		0.319306	0.337561	0.110648	0.134277	0.0818938
GO:0003993	acid phosphatase activity	0.00022823				0.232948	0.00354357					0.195659				0.115083	0.00934806	0.389122		0.00058615		0.00330509
GO:0006771	riboflavin metabolic process	0.000334317				0.232948	0.0045282					0.213916				0.142823	0.00934806	0.420059		0.00119965		0.00471922
GO:0019497	hexachlorocyclohexane metabolic process	0.000434208				0.232948	0.0712638					0.22734				0.0522016	0.00934806	0.442235		0.00193714		0.00601327
GO:0005876	spindle microtubule		0.00104894			0.00546121												0.0787602	0.084086			0.116799
GO:0007166	cell surface receptor signaling pathway	0.0917198	0.00204217			0.0783957					0.0517977									0.535745		0.0965586
GO:0008608	attachment of spindle microtubules to kinetochore		0.00435777			0.136008	0.322698									0.197256		0.37845	0.306153			0.0666583
GO:0042729	DASH complex		0.00606519			0.195329	0.418862									0.315532		0.289209	0.0918166			0.17946
GO:0031012	extracellular matrix			0.000727581								0.108197				0.464732		0.228335	0.0314149	0.349421	0.0692637
GO:0000001	mitochondrion inheritance			0.00264809												0.0407787
GO:0005744	TIM23 mitochondrial import inner membrane translocase complex			0.00462975														0.0297664
GO:0004827	proline-tRNA ligase activity			0.00528946																	0.0560129
GO:0006433	prolyl-tRNA aminoacylation			0.00528946																	0.0560129
GO:0008914	leucyltransferase activity			0.00528946												0.00287282
GO:0090730	Las1 complex			0.00594876
GO:0016499	orexin receptor activity			0.00660763												0.098858
GO:0022410	circadian sleep/wake cycle process			0.00660763												0.098858
GO:0016780	phosphotransferase activity, for other substituted phosphate groups			0.00726609		0.0625445											0.0120834
GO:0050868	negative regulation of T cell activation			0.00726609
GO:0008195	phosphatidate phosphatase activity			0.00792413																0.220244
GO:0000750	pheromone-dependent signal transduction involved in conjugation with cellular fusion			0.00858175												0.126569
GO:0045121	membrane raft			0.00858175
GO:0005212	structural constituent of eye lens			0.00923895												0.135615
GO:0019903	protein phosphatase binding			0.00989574																0.0369838
GO:0005911	cell-cell junction				0.00096605		0.0339024										0.00770603			0.135071
GO:0007596	blood coagulation				0.00385972		0.00834803									0.252882	0.0304784			0.440439		0.139001
GO:0000902	cell morphogenesis				0.00468525														0.145473
GO:0008061	chitin binding					9.76466e-12			0.0667472		0.20118					0.481421		0.0301561		0.353	0.675784
GO:0007156	homophilic cell adhesion via plasma membrane adhesion molecules					0.000645735										0.260623		0.117705		0.451927
GO:0030699	glycine reductase activity					0.00181148												0.0463787
GO:0030700	glycine reductase complex					0.00181148												0.0463787
GO:0050485	oxidoreductase activity, acting on X-H and Y-H to form an X-Y bond, with a disulfide as acceptor					0.00216541												0.0504874
GO:0006040	amino sugar metabolic process					0.00665542														0.62329		0.106167
GO:0017056	structural constituent of nuclear pore					0.00936297												0.102327				0.125079
GO:0008081	phosphoric diester hydrolase activity						0.000167799														0.146618	0.00608364
GO:0019871	sodium channel inhibitor activity						0.000238599					0.0441008				0.542536		0.531032	0.555471	0.876588	0.0378717	0.000367785
GO:0005213	structural constituent of egg chorion						0.000680447												0.149417	0.0346164	0.222974	0.0149763
GO:0007304	chorion-containing eggshell formation						0.000680447												0.149417	0.0346164	0.222974	0.0149763
GO:0042600	egg chorion						0.00100883												0.168867	0.0485098	0.250494	0.0192951
GO:0035550	urease complex						0.00153473
GO:0008146	sulfotransferase activity	0.366111				0.27324	0.00178594									0.00241609			0.0089468	1.41456e-07	4.18695e-05	4.88287e-06
GO:0043419	urea catabolic process						0.00180792
GO:0004527	exonuclease activity						0.00348951												0.0798411			0.0917161
GO:0010951	negative regulation of endopeptidase activity						0.00348951									0.170877						0.0917161
GO:0004519	riboflavin metabolic process	0.298191		0.0863606		0.189436	0.00464783											0.116693				0.163997
GO:0004198	calcium-dependent cysteine-type endopeptidase activity						0.00474342									0.0533637			0.0925176	0.770956	0.625315	0.106167
GO:0009664	plant-type cell wall organization						0.00491468									0.010354
GO:0060703	deoxyribonuclease inhibitor activity						0.00491468									0.010354
GO:0008200	ion channel inhibitor activity			0.101438		0.612203	0.00836576					0.0379435				0.233428			0.00671337	0.236305		0.00176614
GO:0005319	lipid transporter activity					0.0133189	0.00954535									0.0384363				0.125604		0.14816
GO:0031361	obsolete integral component of thylakoid membrane						0.00980535															0.0106294
GO:0006869	lipid transport	0.25481				0.0289403	0.106857	1.06796e-09				0.194119				0.112871			0.0960721	0.0292217	0.19488	0.122052
GO:0008484	sulfuric ester hydrolase activity					0.371414	0.322698	4.81271e-08								0.197256		0.0457728	0.306153	5.00492e-06	0.434352	0.344633
GO:0050660	flavin adenine dinucleotide binding							1.03706e-05						0.00586969		0.612604			0.343671	0.00271561	0.481306	0.0850588
GO:0004499	N,N-dimethylaniline monooxygenase activity							0.000140902						0.00206942		0.229168			0.10915	0.0924983	0.164877	0.125079
GO:0016616	oxidoreductase activity, acting on the CH-OH group of donors, NAD or NADP as acceptor							0.000245065										0.370324		0.00661933	0.0420929	0.435916
GO:0004866	endopeptidase inhibitor activity					0.209392	0.178956	0.000324151								0.340678		0.158657		0.197895		6.99226e-08
GO:0008234	cysteine-type peptidase activity							0.000329632												0.00129233	0.112859	0.348133
GO:0050661	NADP binding							0.000583731						0.00751897		0.522735			0.0426868	0.015361	0.40072	0.0552512
GO:0016747	acyltransferase activity, transferring groups other than amino-acyl groups	0.298191				0.550628		0.000659328			0.177797	0.228817				0.411964		0.444647	0.130372	0.0619017	0.255472	0.0364802
GO:0039653	suppression by virus of host transcription							0.000689678												0.116953
GO:0051287	NAD binding						0.452328	0.000813918										0.409924		0.000217801	0.585401	0.479493
GO:0008236	serine-type peptidase activity					0.463771		0.000849664								0.300293	0.110685	0.367592	0.0862329	1.19575e-05	0.0411235	0.432885
GO:0050790	regulation of catalytic activity	0.115046						0.000892807								0.0852709				0.0156071		0.2222
GO:0009403	toxin biosynthetic process					0.612203		0.00117692												0.00824241	0.0491859
GO:0004812	aminoacyl-tRNA ligase activity							0.00151444								0.636115				0.594408	0.503306	0.404867
GO:0004185	3-beta-hydroxy-delta5-steroid dehydrogenase activity						0.229957	0.00184034								0.424214				1.18545e-05	0.0556917
GO:0003854	serine-type carboxypeptidase activity							0.00184034												0.0045663	0.00657574
GO:0008207	C21-steroid hormone metabolic process							0.00184034												0.0045663	0.00657574
GO:0008209	androgen metabolic process							0.00184034												0.0045663	0.00657574
GO:0008210	estrogen metabolic process							0.00184034												0.0045663	0.00657574
GO:0006749	tRNA aminoacylation for protein translation						0.392435	0.00205366								0.281169				0.154033	0.0364494
GO:0006418	glutathione metabolic process							0.00205366								0.650993				0.616412	0.517454	0.417485
GO:0140359	ABC-type transporter activity					0.511991		0.00265282				0.022795				0.13334	0.126319	0.409924		0.00375453	0.0117784
GO:0016301	kinase activity							0.00304115								0.497989			0.170238	0.11488	0.687305	0.577746
GO:0046417	chorismate metabolic process							0.00327137												0.0602917
GO:1990071	TRAPPII protein complex							0.00327137												0.0602917
GO:0006633	fatty acid biosynthetic process			0.0936276			0.518406	0.00417295				0.246332				0.786374		0.0263648	0.000637988	0.000253453	0.656464	0.186777
GO:0003911	DNA ligase (NAD+) activity							0.00470894												0.0682696
GO:0008289	lipid binding	0.29083				0.53991		0.0048522				0.22289				0.397517			0.124216	0.28685	0.24486	0.506667
GO:0016614	oxidoreductase activity, acting on CH-OH group of donors							0.00582563												0.00555313	0.222974
GO:0004553	hydrolase activity, hydrolyzing O-glycosyl compounds	0.332135				0.598238	0.177142	0.0060148								0.801445		0.0296673		0.0413077	0.673429
GO:0004616	phosphogluconate dehydrogenase (decarboxylating) activity							0.00639766												0.00245351
GO:0019521	D-gluconate metabolic process							0.00639766												0.00245351
GO:0030261	chromosome condensation							0.00660817												0.0800957	0.0117596	0.000243897
GO:0006694	steroid biosynthetic process							0.00703579								0.583253				0.0294062	0.022754
GO:0006268	DNA unwinding involved in DNA replication							0.00827613												0.236246
GO:0080009	mRNA methylation							0.00827613												0.236246
GO:0016853	isomerase activity							0.00926172								0.0616435				0.0455424
GO:0031492	nucleosomal DNA binding								0.000883356
GO:0008373	sialyltransferase activity								0.00264787												0.0423097
GO:0005129	granulocyte macrophage colony-stimulating factor receptor binding								0.00352904
GO:0016671	oxidoreductase activity, acting on a sulfur group of donors, disulfide as acceptor								0.00616815											0.25192	2.45487e-06
GO:0034220	monoatomic ion transmembrane transport									0.000331327		0.0226269									0.259504
GO:0015288	porin activity									0.000441769									0.0089468		0.28139	0.0819535
GO:0009279	cell outer membrane									0.00124248									0.187874		0.217647
GO:0043248	proteasome assembly									0.00162902						0.374149			0.238827	0.120818	0.452626
GO:0019855	calcium channel inhibitor activity									0.00179469						0.491921			0.289898	0.535404	0.469735
GO:0009306	protein secretion									0.00204318						0.537435			0.343671	0.00415329	0.497959
GO:0005783	endoplasmic reticulum	0.300019				0.191548				0.00378265		0.230292				0.760352		0.447048	0.469724	0.6434	0.383714
GO:0035435	phosphate ion transmembrane transporter activity										0.00286948							0.00859607
GO:0000786	phosphate ion transmembrane transport										0.00286948					0.447728		0.218261
GO:0007283	nucleosome										0.00306783					0.522735		0.264182	0.279964	0.770793
GO:0008083	spermatogenesis										0.00471583
GO:0008283	cell population proliferation					0.576346						0.00245798				0.19319	0.149269			0.578482	0.282021	0.542355
GO:0007219	Notch signaling pathway					0.24126	0.513618	0.0625971			0.0653393	0.00276765				0.387059	0.00124583
GO:0040007	growth					0.576346	0.513618	0.0625971				0.00276765				0.0507116	0.149269
GO:0009712	catechol-containing compound metabolic process											0.00365847					0.00441056
GO:0004000	adenosine deaminase activity					0.0289282						0.00759908				0.19319
GO:0016533	protein kinase 5 complex											0.00759908				0.0407787
GO:0018576	catechol 1,2-dioxygenase activity											0.00759908					0.00441056
GO:0019261	1,4-dichlorobenzene catabolic process											0.00759908					0.00441056
GO:0046232	carbazole catabolic process											0.00759908					0.00441056			0.578482	0.282021	0.542355
GO:0061575	cyclin-dependent protein serine/threonine kinase activator activity											0.00759908				0.0407787
GO:0035792	host cell postsynaptic membrane												0.000717756
GO:0004520	DNA endonuclease activity						0.0291301						0.00215184							0.116953
GO:0008773	[protein-PII] uridylyltransferase activity												0.00251007							0.00824241
GO:0005740	mitochondrial envelope					0.116017							0.00751276			0.196379				0.353
GO:0030154	cell differentiation										0.0857795				0.0012977	0.387059	0.00124583			0.622748	0.287399
GO:0044780	bacterial-type flagellum assembly					0.105571	0.0893827									0.000943323		0.0787602		0.0570908
GO:0009820	alkaloid metabolic process															0.00156028
GO:0009966	regulation of signal transduction	0.077433		0.0351874		0.271849										0.00237858					0.322494
GO:0035092	sperm DNA condensation	0.131021														0.0039921
GO:0019310	inositol catabolic process															0.00552828				0.203908
GO:0050113	inositol oxygenase activity															0.00552828				0.203908
GO:0005436	sodium:phosphate symporter activity						0.0386514										0.00880216
GO:0044341	cell-matrix adhesion						0.0386514										0.00880216
GO:0007160	sodium-dependent phosphate transport																0.00880216
GO:0042754	negative regulation of circadian rhythm						0.0195151											0.000109978
GO:0045892	negative regulation of DNA-templated transcription						0.322698									0.56094		0.000387071		0.805884		0.344633
GO:0016812	hydrolase activity, acting on carbon-nitrogen (but not peptide) bonds, in cyclic amides																	0.00430725
GO:0043130	ubiquitin binding					0.414269										0.612604		0.00721943		0.84872	0.481306
GO:0015114	phosphate ion transmembrane transporter activity																	0.00859607
GO:0009922	fatty acid elongase activity			0.0409354														0.0303306	0.00021011	0.00946813	0.365097	0.286023
GO:0009923	fatty acid elongase complex			0.0409354														0.0303306	0.00021011	0.00946813	0.365097	0.286023
GO:0018149	peptide cross-linking	0.0506607					0.0938604					0.0374305				0.187967		0.0827303	0.0038022
GO:0003810	protein-glutamine gamma-glutamyltransferase activity	0.053126					0.0983163					0.0392653				0.196379		0.0866834	0.00418975
GO:0019033	viral tegument						0.10275												0.00459482
GO:0004725	protein tyrosine phosphatase activity	0.214939				0.421124	0.367944									0.620605		0.0611494	0.00922579	0.124441
GO:0018580	nitronate monooxygenase activity																			1.15173e-05
GO:0006537	glutamate biosynthetic process																			4.30349e-05
GO:0015930	glutamate synthase activity																			4.30349e-05
GO:0016638	oxidoreductase activity, acting on the CH-NH2 group of donors																			5.04369e-05
GO:0006820	monoatomic anion transport					0.267556														0.000100944
GO:0006071	glycerol metabolic process																	0.113885		0.000238161
GO:0009058	biosynthetic process																	0.434938	0.0233999	0.000410973
GO:0000105	histidine biosynthetic process																			0.00269867
GO:0016742	hydroxymethyl-, formyl- and related transferase activity																	0.0627084		0.0032543
GO:0005770	late endosome																			0.00471754
GO:0035194	RNA-mediated post-transcriptional gene silencing																			0.00471754
GO:0050658	RNA transport																			0.00471754
GO:0008375	acetylglucosaminyltransferase activity																			0.00596829
GO:0004652	polynucleotide adenylyltransferase activity																				0.00323116
GO:0007342	fusion of sperm to egg plasma membrane involved in single fertilization								0.0205665							0.387059					0.00469727
GO:0043631	RNA polyadenylation																				0.00506806
GO:0009523	photosystem II															0.817375		0.50598	0.529999	0.582254	0.00660042
GO:0006270	DNA replication initiation	0.25481				0.0289403	0.106857									0.112871			0.0960721		0.00907422
GO:0051382	kinetochore assembly					0.414269	0.0740559					0.159492				0.612604			0.191696	0.286678	0.355573	0.00145529
GO:0006629	lipid metabolic process	0.0753105					0.0548092					0.282946	0.0606959							0.733406	0.481306	0.00247546
GO:0003796	lysozyme activity						0.075817					0.104784							0.0712925			0.00322735
GO:0000278	mitotic cell cycle					0.288775													0.235296			0.00370635
GO:0005615	extracellular space					0.523355	0.463052															0.00471922

## Sheet: Table s3
Table S3. Identification of DEGs from E3 vs PBS3 comparison
gene_id	Ecoli_3h_readcount	PBS_3h_readcount	log2FoldChange	pvalue	padj	Gene Length	NR Description	NT Description	KO Description	Swissprot Description	PFAM description	Gene Ontology Biological Pathway	BP Description	Gene Ontology Molecular Function	MF Description	Gene Ontology Cellular Component	CC Description	KOG Description	Family
Cluster-28115.43556	1872.99	45.21	5.3715	1.2189e-148	1.7047e-143	2430	placenta growth factor, putative [Ixodes scapularis]	--	placenta growth factor	--	N terminus of Notch ligand C2-like domain//Zinc finger C-x8-C-x5-C-x3-H type (and similar)//MYM-type Zinc finger with FCS sequence motif//PDGF/VEGF domain	GO:0007275//GO:0007219//GO:0040007//GO:0008283//GO:0007165	multicellular organism development//Notch signaling pathway//growth//cell population proliferation//signal transduction	GO:0008270//GO:0008083//GO:0046872	zinc ion binding//growth factor activity//metal ion binding	GO:0016020	membrane	--	--
Cluster-28115.36679	745.961	14.4154	5.6906	1.4837e-73	1.0375e-68	839	placenta growth factor, putative [Ixodes scapularis]	--	placenta growth factor	--	PDGF/VEGF domain	GO:0007165//GO:0008283//GO:0040007	signal transduction//cell population proliferation//growth	GO:0008083	growth factor activity	GO:0016020	membrane	--	--
Cluster-28115.52013	8061.27	1478.94	2.4463	4.6887e-54	2.1858e-49	4454	conserved hypothetical protein, partial [Ixodes scapularis]	--	--	--	--	--	--	--	--	--	--	--	--
Cluster-28115.77317	557.29	26.5381	4.3955	1.6569e-52	5.7931e-48	3247	TPA_inf: secreted salivary protein 1024 [Amblyomma variegatum]	--	--	--	ABC transporter C-terminal domain//Laminin Domain II//Phage minor structural protein GP20//Baculovirus polyhedron envelope protein, PEP, C terminus//Vitamin-D-receptor interacting Mediator subunit 4//Heat shock factor binding protein 1//Flagellar hook-associated protein 2 C-terminus	GO:0006357//GO:0007155//GO:0019069	regulation of transcription by RNA polymerase II//cell adhesion//viral capsid assembly	GO:0003714//GO:0003712//GO:0003677//GO:0005198	transcription corepressor activity//transcription coregulator activity//DNA binding//structural molecule activity	GO:0005667//GO:0019031//GO:0016592//GO:0009288//GO:0019028	transcription regulator complex//viral envelope//mediator complex//bacterial-type flagellum//viral capsid	--	--
Cluster-28115.55648	7842.23	1271.3	2.6247	6.1439e-50	1.7185e-45	3690	TPA_inf: hypothetical secreted protein 323 [Amblyomma variegatum]	--	--	Venom protein 302 OS=Lychas mucronatus OX=172552 PE=2 SV=1	Insulin-like growth factor binding protein//Inhibitor of glucose uptake transporter SgrT	GO:0046325	negative regulation of glucose import	--	--	GO:0005576	extracellular region	--	--
Cluster-28115.77316	307.278	11.8567	4.6886	3.334e-45	7.7713e-41	1151	--	--	--	--	--	--	--	--	--	--	--	--	--
Cluster-28115.49652	9335.78	1524.02	2.615	7.0411e-44	1.4068e-39	2262	c-Jun transcription factor AP-1 [Rhipicephalus microplus]	Rhipicephalus microplus c-Jun transcription factor AP-1 mRNA, complete cds	--	Transcription factor JunD OS=Homo sapiens OX=9606 GN=JUND PE=1 SV=3	Initiation control protein YabA//TSC-22/dip/bun family//Basic region leucine zipper//bZIP transcription factor//bZIP Maf transcription factor//Transcription factor IIA, alpha/beta subunit//Cell division protein ZapB//Nnf1	GO:0006355//GO:0043093//GO:0006367//GO:0090529//GO:0006357//GO:0006260	regulation of DNA-templated transcription//FtsZ-dependent cytokinesis//transcription initiation at RNA polymerase II promoter//cell septum assembly//regulation of transcription by RNA polymerase II//DNA replication	GO:0003677//GO:0003700	DNA binding//DNA-binding transcription factor activity	GO:0005737//GO:0005672//GO:0005667	cytoplasm//transcription factor TFIIA complex//transcription regulator complex	Transcriptional activator of the JUN family	TF_bZIP
Cluster-28115.31749	695.627	93.9599	2.8853	1.7078e-43	2.9856e-39	1016	--	--	--	--	--	--	--	--	--	--	--	--	--
Cluster-28115.49440	17255.5	3468.46	2.3147	2.1984e-43	3.4162e-39	4975	conserved hypothetical protein [Ixodes scapularis]	--	--	--	Basic region leucine zipper//bZIP transcription factor	GO:0006355	regulation of DNA-templated transcription	GO:0003700	DNA-binding transcription factor activity	GO:0005667	transcription regulator complex	--	TF_bZIP
Cluster-28115.63328	468.114	21.4261	4.4601	7.1747e-42	1.0034e-37	1780	--	--	--	--	Heavy metal binding domain	--	--	GO:0046872	metal ion binding	--	--	--	--
Cluster-28115.40621	6351.77	1459.4	2.1218	1.6689e-37	2.1219e-33	1518	CEBPA: CCAAT/enhancer-binding protein alpha, putative [Ixodes scapularis]	--	CCAAT/enhancer binding protein (C/EBP), invertebrate	CCAAT/enhancer-binding protein beta OS=Homo sapiens OX=9606 GN=CEBPB PE=1 SV=2	Basic region leucine zipper//bZIP transcription factor//bZIP Maf transcription factor	GO:0006355	regulation of DNA-templated transcription	GO:0003677//GO:0003700	DNA binding//DNA-binding transcription factor activity	GO:0005667	transcription regulator complex	Basic region leucine zipper transcription factor	C/EBP
Cluster-28115.48573	7984.97	2089.55	1.9339	1.6977e-36	1.9786e-32	3046	serine/threonine protein kinase, putative, partial [Ixodes scapularis]	PREDICTED: Cricetulus griseus Pim-1 proto-oncogene, serine/threonine kinase (Pim1), transcript variant X2, mRNA	proto-oncogene serine/threonine-protein kinase Pim-3	Serine/threonine-protein kinase pim-3 OS=Coturnix japonica OX=93934 GN=PIM3 PE=2 SV=1	Protein tyrosine and serine/threonine kinase//ATP synthase F1 beta subunit//Protein kinase domain	GO:0006468//GO:0006754	protein phosphorylation//ATP biosynthetic process	GO:0004672//GO:0016887//GO:0005524	protein kinase activity//ATP hydrolysis activity//ATP binding	GO:0000275	mitochondrial proton-transporting ATP synthase complex, catalytic sector F(1)	Serine/threonine protein kinase	--
Cluster-28115.50489	663.99	97.2857	2.7679	1.2458e-35	1.2445e-31	6192	--	--	--	--	Arginine-tRNA-protein transferase, N terminus	GO:0016598	protein arginylation	GO:0004057	arginyltransferase activity	--	--	--	--
Cluster-28115.55750	5389.05	1469.86	1.8741	1.2121e-35	1.2445e-31	5397	protein fosB, putative, partial [Ixodes scapularis]	--	fos-like antigen, invertebrate	Transcription factor kayak OS=Drosophila grimshawi OX=7222 GN=kay PE=3 SV=1	bZIP Maf transcription factor//bZIP transcription factor//Basic region leucine zipper	GO:0006355	regulation of DNA-templated transcription	GO:0003677//GO:0003700	DNA binding//DNA-binding transcription factor activity	GO:0005667	transcription regulator complex	--	TF_bZIP
Cluster-28115.21522	296.163	24.585	3.5926	1.8898e-35	1.762e-31	1084	--	--	--	--	--	--	--	--	--	--	--	--	--
Cluster-28115.83803	358.256	14.8018	4.6131	3.6742e-35	3.2116e-31	1242	--	--	--	--	NOTCH protein	GO:0007275//GO:0007219//GO:0030154	multicellular organism development//Notch signaling pathway//cell differentiation	--	--	--	--	--	--
Cluster-28115.43327	1422.94	219.296	2.6985	1.0566e-33	8.6922e-30	1849	--	--	--	--	--	--	--	--	--	--	--	--	--
Cluster-28115.30550	228.302	6.1807	5.1892	1.451e-31	1.1274e-27	1422	hypothetical protein IscW_ISCW018430 [Ixodes scapularis]	TPA_inf: Amblyomma variegatum secreted salivary protein 1024 mRNA, complete cds	--	--	--	--	--	--	--	--	--	--	--
Cluster-28115.46551	2715.29	605.049	2.1666	1.582e-31	1.1645e-27	5211	hemocyte protein-glutamine gamma-glutamyltransferase, putative, partial [Ixodes scapularis]	Rhipicephalus appendiculatus isolate RAHD_87 Ruka SINE elements	transglutaminase 1	Hemocyte protein-glutamine gamma-glutamyltransferase OS=Tachypleus tridentatus OX=6853 PE=1 SV=1	Transglutaminase family//Transglutaminase family, C-terminal ig like domain//Ribosome associated membrane protein RAMP4	GO:0018149	peptide cross-linking	GO:0003810	protein-glutamine gamma-glutamyltransferase activity	GO:0005783	endoplasmic reticulum	--	--
Cluster-28115.53155	678.032	117.432	2.5291	2.1749e-31	1.5209e-27	431	--	--	--	--	--	--	--	--	--	--	--	--	--
Cluster-28115.72065	832.494	86.2247	3.2645	1.9583e-30	1.3042e-26	1921	--	--	--	--	--	--	--	--	--	--	--	--	--
Cluster-28115.18254	289.936	17.8281	4.0085	2.9319e-30	1.8638e-26	2481	--	--	--	--	--	--	--	--	--	--	--	--	--
Cluster-28115.49405	6407.33	1675.4	1.9351	1.0439e-29	6.3478e-26	2251	TPA_inf: basic region leucine zipper transcription factor [Amblyomma variegatum]	TPA_inf: Amblyomma variegatum basic region leucine zipper transcription factor mRNA, partial cds	--	Thyrotroph embryonic factor OS=Rattus norvegicus OX=10116 GN=Tef PE=1 SV=3	bZIP Maf transcription factor//Basic region leucine zipper//bZIP transcription factor	GO:0006355	regulation of DNA-templated transcription	GO:0003677//GO:0003700	DNA binding//DNA-binding transcription factor activity	GO:0005667	transcription regulator complex	Basic region leucine zipper transcription factor	C/EBP
Cluster-28115.55907	825.602	174.618	2.2391	1.7344e-29	1.0107e-25	1174	hebreain [Amblyomma hebraeum]	Amblyomma hebraeum hebreain mRNA, complete cds	--	Antimicrobial peptide microplusin OS=Rhipicephalus microplus OX=6941 PE=1 SV=1	--	--	--	--	--	--	--	--	--
Cluster-28115.49551	939.933	212.106	2.1467	7.3069e-28	3.9902e-24	3702	hebreain [Amblyomma hebraeum]	Amblyomma hebraeum hebreain mRNA, complete cds	--	Antimicrobial peptide microplusin OS=Rhipicephalus microplus OX=6941 PE=1 SV=1	Ribosomal L38e protein family//ABC-2 type transporter	GO:0006412//GO:0042254	translation//ribosome biogenesis	GO:0003735//GO:0140359	structural constituent of ribosome//ABC-type transporter activity	GO:0005840	ribosome	--	--
Cluster-28115.62556	291.049	33.4685	3.1232	7.4181e-28	3.9902e-24	1825	secreted salivary gland peptide, putative, partial [Ixodes scapularis]	--	--	--	--	--	--	--	--	--	--	--	--
Cluster-28115.14538	277.67	14.2035	4.3066	1.3383e-27	6.9322e-24	6882	secreted salivary gland peptide, putative [Ixodes scapularis]	--	--	--	WH2 motif	--	--	GO:0003779	actin binding	--	--	--	--
Cluster-28115.53827	4902.89	1270.53	1.9482	2.2862e-27	1.1419e-23	6372	cell adhesion molecule, putative [Ixodes scapularis]	--	protein sidekick	Protein sidekick-2 OS=Mus musculus OX=10090 GN=Sdk2 PE=1 SV=1	Fibronectin type III domain//Purple acid Phosphatase, N-terminal domain	GO:0006771//GO:0019497	riboflavin metabolic process//hexachlorocyclohexane metabolic process	GO:0003993//GO:0046872//GO:0005515	acid phosphatase activity//metal ion binding//protein binding	--	--	--	--
Cluster-28115.51095	8128.05	2767.35	1.5545	1.0074e-26	4.8582e-23	5629	hexokinase-2 isoform X2 [Tetranychus urticae]	PREDICTED: Tetranychus urticae hexokinase-2 (LOC107367269), transcript variant X2, mRNA	hexokinase	Hexokinase-2 OS=Rattus norvegicus OX=10116 GN=Hk2 PE=1 SV=1	Hexokinase//FGGY family of carbohydrate kinases, N-terminal domain//Hexokinase//Gar1/Naf1 RNA binding region	GO:0001522//GO:0042254//GO:0005975	pseudouridine synthesis//ribosome biogenesis//carbohydrate metabolic process	GO:0016773//GO:0005524	phosphotransferase activity, alcohol group as acceptor//ATP binding	--	--	Hexokinase	--
Cluster-28115.78544	176.586	4.20075	5.3429	4.0921e-26	1.9076e-22	448	TPA_inf: secreted salivary protein 1024 [Amblyomma variegatum]	TPA_inf: Amblyomma variegatum secreted salivary protein 1024 mRNA, complete cds	--	--	--	--	--	--	--	--	--	--	--
Cluster-28115.60258	1869.97	552.457	1.7594	1.2935e-25	5.8357e-22	1679	conserved hypothetical protein [Ixodes scapularis]	--	--	Immediate early response gene 5 protein OS=Homo sapiens OX=9606 GN=IER5 PE=1 SV=3	--	--	--	--	--	--	--	--	--
Cluster-28115.58818	2615.11	748.202	1.805	7.3118e-25	3.1956e-21	10396	C-AMP-responsive-element binding protein omega, putative, partial [Ixodes scapularis]	--	cAMP response element-binding protein, invertebrate	Cyclic AMP response element-binding protein B OS=Drosophila melanogaster OX=7227 GN=CrebB PE=1 SV=1	Intu longin-like domain 2	GO:0016192	vesicle-mediated transport	--	--	--	--	cAMP response element binding protein and related transcription factors	--
Cluster-28115.31747	233.433	29.1882	2.9989	8.9546e-25	3.795e-21	1670	--	--	--	--	Purple acid Phosphatase, N-terminal domain//Fibronectin type III domain	GO:0019497//GO:0006771	hexachlorocyclohexane metabolic process//riboflavin metabolic process	GO:0003993//GO:0005515//GO:0046872	acid phosphatase activity//protein binding//metal ion binding	--	--	--	--
Cluster-28115.42124	593.425	87.67	2.7616	3.5547e-24	1.4622e-20	2583	hebreain [Amblyomma hebraeum]	--	--	Antimicrobial peptide microplusin OS=Rhipicephalus microplus OX=6941 PE=1 SV=1	--	--	--	--	--	--	--	--	--
Cluster-28115.50505	17916.1	6130.78	1.5471	3.981e-24	1.5907e-20	6403	mRNA decay activator protein ZFP36L1-like [Limulus polyphemus]	PREDICTED: Erinaceus europaeus ZFP36 ring finger protein-like 2 (ZFP36L2), mRNA	--	mRNA decay activator protein ZFP36L2 OS=Homo sapiens OX=9606 GN=ZFP36L2 PE=1 SV=3	A20-like zinc finger//HRDC domain//Oligopeptide/dipeptide transporter, C-terminal region//Zinc finger C-x8-C-x5-C-x3-H type (and similar)	GO:0015833	peptide transport	GO:0000166//GO:0003676//GO:0046872//GO:0003677//GO:0008270//GO:0005524	nucleotide binding//nucleic acid binding//metal ion binding//DNA binding//zinc ion binding//ATP binding	--	--	CCCH-type Zn-finger protein	--
Cluster-28115.44117	1311.3	419.978	1.6422	1.7698e-22	6.8756e-19	2000	conserved hypothetical protein [Ixodes scapularis]	--	--	Ankyrin-1 OS=Homo sapiens OX=9606 GN=ANK1 PE=1 SV=3	Ankyrin repeat//Ankyrin repeats (many copies)//Ankyrin repeats (many copies)//Ankyrin repeat//Ankyrin repeats (3 copies)	--	--	GO:0005515	protein binding	--	--	--	--
Cluster-28115.51437	2371.93	799.541	1.5687	2.6388e-22	9.9744e-19	5105	phosphoinositide-dependent protein kinase-1 [Haemaphysalis longicornis]	Haemaphysalis longicornis PDK-1 gene for phosphoinositide-dependent protein kinase-1, complete cds	3-phosphoinositide dependent protein kinase-1	3-phosphoinositide-dependent protein kinase 1 OS=Drosophila melanogaster OX=7227 GN=Pdk1 PE=1 SV=4	Protein tyrosine and serine/threonine kinase//Protein kinase domain	GO:0006468	protein phosphorylation	GO:0004672//GO:0005524	protein kinase activity//ATP binding	--	--	3-phosphoinositide-dependent protein kinase (PDK1)	--
Cluster-28115.52393	746.269	166.86	2.1604	4.5841e-22	1.6871e-18	896	--	--	--	--	--	--	--	--	--	--	--	--	--
Cluster-28115.83802	150.944	7.77377	4.305	5.2569e-22	1.8852e-18	543	--	--	--	--	--	--	--	--	--	--	--	--	--
Cluster-28115.35036	211.469	30.2199	2.808	6.4434e-22	2.2528e-18	5503	--	TPA_inf: Amblyomma variegatum putative secreted glycine-rich protein mRNA, complete cds	--	--	Integrase core domain//Ephrin receptor ligand binding domain	GO:0015074	DNA integration	GO:0005515	protein binding	--	--	--	--
Cluster-28115.53611	4294.67	979.204	2.133	1.3972e-21	4.7659e-18	2994	sodium- and chloride-dependent glycine transporter 2-like [Limulus polyphemus]	PREDICTED: Branchiostoma belcheri sodium-dependent proline transporter-like (LOC109470699), mRNA	solute carrier family 6 (neurotransmitter transporter, amino acid) member 5/7/9/14	Sodium-dependent proline transporter OS=Mus musculus OX=10090 GN=Slc6a7 PE=1 SV=1	Aminotransferase ubiquitination site//PMP-22/EMP/MP20/Claudin family//Sodium:neurotransmitter symporter family	GO:0006571//GO:0009821//GO:0009074//GO:0006103//GO:0000162//GO:0009094//GO:0006536	tyrosine biosynthetic process//alkaloid biosynthetic process//aromatic amino acid family catabolic process//2-oxoglutarate metabolic process//tryptophan biosynthetic process//L-phenylalanine biosynthetic process//glutamate metabolic process	GO:0004838//GO:0030170	L-tyrosine:2-oxoglutarate aminotransferase activity//pyridoxal phosphate binding	--	--	--	--
Cluster-28115.49009	369.771	82.952	2.1578	2.2074e-21	7.3503e-18	448	--	--	--	--	--	--	--	--	--	--	--	--	--
Cluster-28115.44390	178.266	19.4756	3.1833	5.0349e-21	1.6376e-17	1104	glycosyl hydrolase 18-like chitinase long isoform [Amblyomma americanum]	Amblyomma americanum glycosyl hydrolase 18-like chitinase short isoform mRNA, complete cds, alternatively spliced	chitinase	--	--	--	--	--	--	--	--	--	--
Cluster-28115.53128	3660.64	1244.66	1.5563	1.1626e-19	3.6955e-16	1701	glycosyl hydrolase 18-like chitinase long isoform [Amblyomma americanum]	Amblyomma americanum glycosyl hydrolase 18-like chitinase long isoform mRNA, complete cds, alternatively spliced	chitinase	Endochitinase OS=Manduca sexta OX=7130 PE=2 SV=1	Glycosyl hydrolases family 18	GO:0005975	carbohydrate metabolic process	--	--	--	--	--	--
Cluster-28115.59492	159.481	19.9339	2.9935	2.1253e-19	6.6053e-16	1191	--	--	--	--	--	--	--	--	--	--	--	--	--
Cluster-28115.38139	775.864	203.224	1.9321	3.118e-19	9.4798e-16	5340	neprilysin, putative [Ixodes scapularis]	--	--	Neprilysin-1 OS=Caenorhabditis elegans OX=6239 GN=nep-1 PE=1 SV=3	Peptidase family M13//Peptidase family M13//Transcription initiation factor TFIID 23-30kDa subunit	GO:0006352//GO:0006508	DNA-templated transcription initiation//proteolysis	GO:0004222	metalloendopeptidase activity	GO:0005634	nucleus	M13 family peptidase	--
Cluster-28115.34053	268.776	37.0842	2.85	3.8275e-19	1.1389e-15	2648	--	--	--	--	Insulin-like growth factor binding protein	--	--	--	--	GO:0005576	extracellular region	--	--
Cluster-28115.20318	147.571	12.9772	3.4956	5.6124e-19	1.6352e-15	3064	--	--	--	--	Serine incorporator (Serinc)	--	--	--	--	GO:0016020	membrane	--	--
Cluster-28115.59494	1703.71	627.643	1.4409	2.2349e-18	6.3788e-15	601	conserved hypothetical protein [Ixodes scapularis]	--	sequestosome 1	--	--	--	--	--	--	--	--	--	--
Cluster-28115.54463	169.996	21.1971	2.9979	3.9182e-18	1.096e-14	688	--	--	--	--	--	--	--	--	--	--	--	--	--
Cluster-28115.65178	333.284	84.0948	1.9872	7.6876e-18	2.1081e-14	1360	TPA_inf: hypothetical secreted protein 1257 [Amblyomma variegatum]	--	--	--	--	--	--	--	--	--	--	--	--
Cluster-28115.42017	190.514	23.9982	2.9909	8.8171e-18	2.3714e-14	734	unnamed protein product [Brugia timori]	Acropora millepora 16S ribosomal RNA gene, partial sequence	--	--	--	--	--	--	--	--	--	--	--
Cluster-28115.63624	588.034	197.456	1.5739	4.7888e-17	1.2637e-13	1677	--	--	--	--	--	--	--	--	--	--	--	--	--
Cluster-28115.83804	109.927	2.79694	5.2848	5.3723e-17	1.3914e-13	500	--	--	--	--	--	--	--	--	--	--	--	--	--
Cluster-28115.83164	96.5983	2.5917	5.2548	7.3487e-17	1.8686e-13	526	--	--	--	--	--	--	--	--	--	--	--	--	--
Cluster-28115.48348	1126.58	425.683	1.4042	2.3498e-16	5.8685e-13	1641	--	--	--	--	Peptidase family C1 propeptide	GO:0050790//GO:0006508	regulation of catalytic activity//proteolysis	GO:0004197	cysteine-type endopeptidase activity	--	--	--	--
Cluster-28115.25116	114.705	2.4288	5.5231	2.7693e-16	6.7947e-13	925	--	--	--	--	--	--	--	--	--	--	--	--	--
Cluster-28115.46167	3300.83	1307.86	1.3358	3.6536e-16	8.8099e-13	2514	fibrinogen, putative [Ixodes scapularis]	TPA_inf: Amblyomma variegatum hypothetical secreted protein 1601 mRNA, partial cds	--	Ryncolin-1 OS=Cerberus rynchops OX=46267 PE=1 SV=1	Prominin//Baculovirus polyhedron envelope protein, PEP, C terminus	--	--	GO:0005198	structural molecule activity	GO:0019031//GO:0019028	viral envelope//viral capsid	--	--
Cluster-28115.40118	239.717	50.9627	2.2317	4.3494e-16	1.031e-12	780	--	--	--	--	--	--	--	--	--	--	--	--	--
Cluster-28115.49266	2170.86	821.327	1.4024	7.626e-16	1.7775e-12	3537	failed axon connections, putative [Ixodes scapularis]	--	--	Failed axon connections OS=Drosophila melanogaster OX=7227 GN=fax PE=1 SV=1	Trans-activation protein X	GO:0019079	viral genome replication	--	--	--	--	Failed axon connections (fax) protein/glutathione S-transferase-like protein	--
Cluster-28115.34413	446.169	96.3578	2.2115	1.3014e-15	2.9838e-12	3304	--	--	--	--	--	--	--	--	--	--	--	--	--
Cluster-28115.24265	91.8683	4.60861	4.2953	1.3401e-15	3.0086e-12	1099	--	--	--	--	Ribosomal protein L37e//Herpesvirus transcriptional regulator family	GO:0006355//GO:0006412//GO:0042254	regulation of DNA-templated transcription//translation//ribosome biogenesis	GO:0003735	structural constituent of ribosome	GO:0005840	ribosome	--	--
Cluster-28115.43862	3.34697	90.0413	-4.7335	1.3553e-15	3.0086e-12	2970	lysosomal acid phosphatase [Haemaphysalis longicornis]	--	lysosomal acid phosphatase	Lysosomal acid phosphatase OS=Bos taurus OX=9913 GN=ACP2 PE=2 SV=1	--	--	--	--	--	--	--	--	--
Cluster-28115.46621	2494.04	1026.96	1.28	1.6092e-15	3.5164e-12	1882	conserved hypothetical protein [Ixodes scapularis]	--	--	--	--	--	--	--	--	--	--	--	--
Cluster-28115.70339	173.516	29.3617	2.5543	3.6027e-15	7.7517e-12	890	--	--	--	--	--	--	--	--	--	--	--	--	--
Cluster-28115.36213	127.562	19.0147	2.7511	4.3062e-15	9.1249e-12	1490	guanylate-binding protein, putative [Ixodes scapularis]	--	atlastin	Atlastin-2 OS=Mus musculus OX=10090 GN=Atl2 PE=1 SV=1	--	--	--	--	--	--	--	Guanylate-binding protein	--
Cluster-28115.55911	598.637	178.425	1.7457	4.7832e-15	9.9844e-12	941	--	--	--	--	--	--	--	--	--	--	--	--	--
Cluster-28115.55606	867.216	321.821	1.4294	6.2729e-15	1.2902e-11	1281	--	--	--	--	--	--	--	--	--	--	--	--	--
Cluster-28115.42125	91.8594	6.70368	3.7889	6.3873e-15	1.2946e-11	1007	--	--	--	--	Cupiennin	GO:0042742	defense response to bacterium	--	--	--	--	--	--
Cluster-28115.39964	128.315	9.72339	3.7417	1.0592e-14	2.1163e-11	1381	secreted salivary gland peptide, putative, partial [Ixodes scapularis]	--	--	--	--	--	--	--	--	--	--	--	--
Cluster-28115.51244	1404.72	354.835	1.986	1.4125e-14	2.7823e-11	1664	--	--	--	--	--	--	--	--	--	--	--	--	--
Cluster-28115.37946	115.945	12.8117	3.1744	1.9713e-14	3.8291e-11	1198	putative RNA-directed DNA polymerase from transposon BS, partial [Exaiptasia pallida]	--	--	--	--	--	--	--	--	--	--	--	--
Cluster-28115.25814	82.7255	2.10037	5.2474	2.286e-14	4.3796e-11	484	--	--	--	--	--	--	--	--	--	--	--	--	--
Cluster-28115.16158	181.082	22.3386	3.0261	2.5686e-14	4.8544e-11	1807	hypothetical protein B9Z55_022134 [Caenorhabditis nigoni]	--	--	--	Bacterial self-protective colicin-like immunity//Hint module//Vasohibin	GO:0030153//GO:0006955//GO:0045765//GO:0016540	bacteriocin immunity//immune response//regulation of angiogenesis//protein autoprocessing	GO:0015643	toxic substance binding	GO:0019814//GO:0005737	immunoglobulin complex//cytoplasm	--	--
Cluster-28115.42409	299.54	36.2828	3.0434	2.9872e-14	5.5704e-11	1034	hypothetical protein CRE_03576 [Caenorhabditis remanei]	Culex pipiens quinquefasciatus, clone Culex pipiens quinquefasciatus-3940120D9, complete sequence	--	Uncharacterized protein ORF91 OS=Phalaenopsis aphrodite subsp. formosana OX=308872 PE=4 SV=1	--	--	--	--	--	--	--	--	--
Cluster-28115.25832	100.4	11.3628	3.1463	3.1306e-14	5.7609e-11	1152	ixoderin precursor, putative [Ixodes scapularis]	--	ficolin	Techylectin-5A OS=Tachypleus tridentatus OX=6853 PE=1 SV=1	ABC-2 family transporter protein	GO:0055085	transmembrane transport	GO:0140359	ABC-type transporter activity	--	--	--	--
Cluster-28115.48594	3785.72	1727.39	1.132	3.6843e-14	6.6919e-11	5710	tribbles homolog 2 [Ixodes scapularis]	PREDICTED: Larimichthys crocea tribbles homolog 1 (LOC104923111), mRNA	tribbles homolog 1/2	Tribbles homolog 2 OS=Mus musculus OX=10090 GN=Trib2 PE=2 SV=2	Protein kinase domain//Egg-laying hormone precursor//Enhancer of split M4 family	GO:0007165//GO:0007423//GO:0006468//GO:0007275//GO:0007219	signal transduction//sensory organ development//protein phosphorylation//multicellular organism development//Notch signaling pathway	GO:0004672//GO:0005524//GO:0005179	protein kinase activity//ATP binding//hormone activity	GO:0005576	extracellular region	Serine/threonine protein kinase	--
Cluster-28115.45978	3345.59	1408.59	1.2481	4.868e-14	8.7285e-11	971	uncharacterized protein LOC111625027 [Centruroides sculpturatus]	--	--	--	--	--	--	--	--	--	--	--	--
Cluster-28115.82824	471.051	127.938	1.8832	9.2312e-14	1.6342e-10	1607	hypothetical protein IscW_ISCW014358 [Ixodes scapularis]	--	--	--	--	--	--	--	--	--	--	--	--
Cluster-28115.55595	465.173	165.962	1.487	1.052e-13	1.8391e-10	1164	conserved hypothetical protein [Ixodes scapularis]	--	SAM pointed domain-containing ETS transcription factor	SAM pointed domain-containing Ets transcription factor OS=Mus musculus OX=10090 GN=Spdef PE=2 SV=1	REV protein (anti-repression trans-activator protein)//Tyrosinase co-factor MelC1//Sterile alpha motif (SAM)/Pointed domain	GO:0006355//GO:0042438	regulation of DNA-templated transcription//melanin biosynthetic process	GO:0005507//GO:0003700//GO:0043565	copper ion binding//DNA-binding transcription factor activity//sequence-specific DNA binding	GO:0005667//GO:0042025	transcription regulator complex//host cell nucleus	ERG and related ETS transcription factors	--
Cluster-28115.30283	100.369	6.8309	3.903	1.0932e-13	1.8645e-10	12068	--	--	--	--	hAT family C-terminal dimerisation region	--	--	GO:0046983	protein dimerization activity	--	--	--	--
Cluster-28115.50980	1240.98	525.189	1.2402	1.0852e-13	1.8645e-10	6350	cGMP-dependent 3',5'-cyclic phosphodiesterase-like isoform X1 [Limulus polyphemus]	PREDICTED: Astyanax mexicanus phosphodiesterase 2A (pde2a), transcript variant X5, mRNA	cGMP-dependent 3',5'-cyclic phosphodiesterase	cGMP-dependent 3',5'-cyclic phosphodiesterase OS=Bos taurus OX=9913 GN=PDE2A PE=1 SV=2	Uncharacterised BCR, YnfA/UPF0060 family//GAF domain//Macin//3'5'-cyclic nucleotide phosphodiesterase//Multiple resistance and pH regulation protein F (MrpF / PhaF)//GAF domain//GAF domain	GO:0007165//GO:0034220//GO:0006952//GO:0006144//GO:0006811	signal transduction//monoatomic ion transmembrane transport//defense response//purine nucleobase metabolic process//monoatomic ion transport	GO:0015075//GO:0004114//GO:0005515	monoatomic ion transmembrane transporter activity//3',5'-cyclic-nucleotide phosphodiesterase activity//protein binding	GO:0016020	membrane	Cyclic nucleotide phosphodiesterase	--
Cluster-28115.34225	222.567	37.0802	2.5816	1.42e-13	2.3927e-10	2196	--	--	--	--	--	--	--	--	--	--	--	--	--
Cluster-28115.43525	316.028	79.7588	1.9883	1.5335e-13	2.5531e-10	544	--	--	--	--	--	--	--	--	--	--	--	--	--
Cluster-28115.36212	350.879	72.2351	2.2852	1.7997e-13	2.9612e-10	1099	--	--	--	--	Fatty acid synthesis protein//Bacteriocin class II with double-glycine leader peptide	GO:0006633//GO:0042742	fatty acid biosynthetic process//defense response to bacterium	GO:0003824//GO:0016747	catalytic activity//acyltransferase activity, transferring groups other than amino-acyl groups	--	--	--	--
Cluster-28115.40802	247.734	41.5521	2.5665	1.9453e-13	3.1636e-10	960	--	--	--	--	--	--	--	--	--	--	--	--	--
Cluster-28115.17223	265.615	0	10.577	2.1631e-13	3.4773e-10	572	unnamed protein product [Anisakis simplex]	Riptortus pedestris mRNA, putative 3'UTR of hypothetical protein, sequence id: Rped-0447, expressed in midgut	--	--	--	--	--	--	--	--	--	--	--
Cluster-28115.47350	561.459	110.857	2.3354	2.3201e-13	3.6873e-10	2185	--	Amblyomma americanum amercin (amn) mRNA, complete cds	--	--	--	--	--	--	--	--	--	--	--
Cluster-28115.87525	76.8083	4.52522	4.1097	2.7097e-13	4.258e-10	1642	--	--	--	--	Transglutaminase family, C-terminal ig like domain	GO:0018149	peptide cross-linking	GO:0003810	protein-glutamine gamma-glutamyltransferase activity	--	--	--	--
Cluster-28115.48897	2928.28	1317.1	1.1525	3.0636e-13	4.7606e-10	2565	exonuclease GOR-like isoform X3 [Limulus polyphemus]	TPA_inf: Amblyomma variegatum hypothetical conserved secreted protein 930 mRNA, partial cds	RNA exonuclease 1	RNA exonuclease 1 homolog OS=Homo sapiens OX=9606 GN=REXO1 PE=1 SV=3	WD domain, G-beta repeat	--	--	GO:0005515	protein binding	--	--	3'-5' exonuclease	--
Cluster-28115.25831	330.117	60.0079	2.4612	3.106e-13	4.7736e-10	924	--	--	--	--	--	--	--	--	--	--	--	--	--
Cluster-28115.65179	181.841	40.87	2.1533	3.2001e-13	4.8647e-10	516	--	--	--	--	--	--	--	--	--	--	--	--	--
Cluster-28115.39577	144.44	19.4862	2.8739	3.9958e-13	6.009e-10	935	--	--	--	--	--	--	--	--	--	--	--	--	--
Cluster-28115.77606	2.7468	72.804	-4.7405	4.1994e-13	6.2479e-10	3429	--	--	--	--	--	--	--	--	--	--	--	--	--
Cluster-28115.63736	574.668	206.467	1.4775	4.7458e-13	6.9866e-10	1962	adiponectin receptor, putative [Ixodes scapularis]	--	--	Progestin and adipoQ receptor family member 3 OS=Mus musculus OX=10090 GN=Paqr3 PE=2 SV=1	Spermatozal protamine family//Haemolysin-III related	GO:0035092	sperm DNA condensation	GO:0003677	DNA binding	GO:0000228	nuclear chromosome	Predicted membrane proteins, contain hemolysin III domain	--
Cluster-28115.78856	125.996	10.7759	3.5513	5.4267e-13	7.9057e-10	500	unnamed protein product [Brugia timori]	Culex pipiens quinquefasciatus, clone Culex pipiens quinquefasciatus-3940120D9, complete sequence	--	--	--	--	--	--	--	--	--	--	--
Cluster-28115.49883	3434.6	1419.28	1.2751	5.6114e-13	8.0906e-10	940	conserved hypothetical protein [Ixodes scapularis]	--	sequestosome 1	Sequestosome-1 OS=Mus musculus OX=10090 GN=Sqstm1 PE=1 SV=1	Putative zinc finger in N-recognin (UBR box)//HAMP domain//Zinc finger, ZZ type//PB1 domain	GO:0007165	signal transduction	GO:0005515//GO:0008270	protein binding//zinc ion binding	--	--	Uncharacterized conserved protein, contains ZZ-type Zn-finger	--
Cluster-28115.23093	88.1569	10.6238	3.0476	7.9948e-13	1.1409e-09	1218	--	--	--	--	--	--	--	--	--	--	--	--	--
Cluster-28115.14826	269.095	65.0074	2.0496	8.2607e-13	1.167e-09	3113	otopetrin-2-like isoform X2 [Limulus polyphemus]	--	--	Proton channel OtopLc OS=Drosophila melanogaster OX=7227 GN=OtopLc PE=3 SV=2	NADH-ubiquinone oxidoreductase-F iron-sulfur binding region//Otopetrin//CBL proto-oncogene N-terminal domain 1	GO:1902600//GO:0007166//GO:0006812	proton transmembrane transport//cell surface receptor signaling pathway//monoatomic cation transport	GO:0015252//GO:0051539	proton channel activity//4 iron, 4 sulfur cluster binding	--	--	Uncharacterized conserved protein	--
Cluster-28115.42127	66.0124	2.26462	4.8977	8.5292e-13	1.1929e-09	820	--	--	--	--	--	--	--	--	--	--	--	--	--
Cluster-28115.8778	78.7941	1.44353	5.6698	1.0558e-12	1.462e-09	1953	hypothetical protein IscW_ISCW002980 [Ixodes scapularis]	--	--	--	Interleukin-17	GO:0007165	signal transduction	GO:0005125	cytokine activity	GO:0005576	extracellular region	--	--
Cluster-28115.27660	74.314	3.12671	4.5667	1.1554e-12	1.5842e-09	888	--	--	--	--	--	--	--	--	--	--	--	--	--
Cluster-28115.45483	187.122	26.5781	2.8047	1.3491e-12	1.8318e-09	1748	--	--	--	--	InsA N-terminal domain	GO:0006313	transposition, DNA-mediated	--	--	--	--	--	--
Cluster-28115.69425	73.4263	2.54796	4.8629	1.5124e-12	2.0338e-09	748	--	--	--	--	--	--	--	--	--	--	--	--	--
Cluster-28115.24292	164.533	39.6121	2.0548	1.6753e-12	2.2314e-09	956	lospin 7 [Amblyomma americanum]	Amblyomma americanum lospin 7 mRNA, complete cds	serpin B	Serpin B3 OS=Homo sapiens OX=9606 GN=SERPINB3 PE=1 SV=2	--	--	--	--	--	--	--	--	--
Cluster-28115.39291	273.817	714.034	-1.3824	2.0843e-12	2.75e-09	1821	acetylcholinesterase, putative [Ixodes scapularis]	--	--	Acetylcholinesterase OS=Bungarus fasciatus OX=8613 GN=ACHE PE=1 SV=2	alpha/beta hydrolase fold	--	--	GO:0016787	hydrolase activity	--	--	Acetylcholinesterase/Butyrylcholinesterase	--
Cluster-28115.46206	602.366	122.778	2.2903	2.1445e-12	2.803e-09	2141	amercin [Amblyomma americanum]	Amblyomma americanum amercin (amn) mRNA, complete cds	--	--	Arthropod defensin	GO:0006952	defense response	--	--	--	--	--	--
Cluster-28115.60101	95.5079	9.47158	3.3146	2.1988e-12	2.8473e-09	2593	--	--	--	--	--	--	--	--	--	--	--	--	--
Cluster-28115.60209	521.18	192.876	1.4343	2.4141e-12	3.0975e-09	1174	--	--	--	--	HMGL-like	--	--	GO:0003824	catalytic activity	--	--	--	--
Cluster-28115.62796	98.8336	9.19228	3.4097	2.7029e-12	3.4365e-09	2214	--	--	--	--	--	--	--	--	--	--	--	--	--
Cluster-28115.19551	182.002	20.1427	3.1822	2.7926e-12	3.5176e-09	1333	--	--	--	--	--	--	--	--	--	--	--	--	--
Cluster-28115.48563	5354.82	2443.57	1.1317	2.817e-12	3.5176e-09	1499	conserved hypothetical protein [Ixodes scapularis]	--	--	--	--	--	--	--	--	--	--	--	--
Cluster-28115.59712	281.852	82.1672	1.7788	2.8592e-12	3.5387e-09	2179	--	Amblyomma mixtum isolate Colombia-Arauca(17-Col.1) 16S ribosomal RNA gene, partial sequence; mitochondrial	--	--	--	--	--	--	--	--	--	--	--
Cluster-28115.50848	356.864	125.678	1.5071	2.9411e-12	3.6081e-09	4276	PREDICTED: zinc finger protein 836-like [Octopus bimaculoides]	PREDICTED: Bicyclus anynana E3 SUMO-protein ligase EGR2 (LOC112043080), transcript variant X2, mRNA	--	Zinc finger protein 107 OS=Homo sapiens OX=9606 GN=ZNF107 PE=1 SV=1	Putative zinc finger in N-recognin (UBR box)//Motilin/ghrelin-associated peptide//BED zinc finger//ATP synthase j chain	GO:0007165//GO:0015986	signal transduction//proton motive force-driven ATP synthesis	GO:0003677//GO:0005179//GO:0015078//GO:0008270	DNA binding//hormone activity//proton transmembrane transporter activity//zinc ion binding	GO:0045263//GO:0005576	proton-transporting ATP synthase complex, coupling factor F(o)//extracellular region	--	zf-C2H2
Cluster-28115.16744	70.6156	0	8.666	3.6536e-12	4.4432e-09	1709	hypothetical protein IscW_ISCW002980 [Ixodes scapularis]	--	--	--	Adenovirus endoprotease	GO:0006508	proteolysis	GO:0004197	cysteine-type endopeptidase activity	--	--	--	--
Cluster-28115.93185	146.239	24.5175	2.5704	4.1525e-12	5.0064e-09	2213	--	--	--	--	Late cornified envelope	GO:0008544	epidermis development	--	--	--	--	--	--
Cluster-28115.13409	127.06	24.2524	2.3835	4.3746e-12	5.2291e-09	874	cell adhesion molecule, putative [Ixodes scapularis]	--	--	--	Purple acid Phosphatase, N-terminal domain//Fibronectin type III domain	GO:0006771//GO:0019497	riboflavin metabolic process//hexachlorocyclohexane metabolic process	GO:0005515//GO:0046872//GO:0003993	protein binding//metal ion binding//acid phosphatase activity	--	--	--	--
Cluster-28115.50943	361.284	899.021	-1.3157	4.5327e-12	5.3722e-09	2402	transmembrane receptor, putative [Ixodes scapularis]	Patiria pectinifera Fz4 mRNA for frizzled4, complete cds	frizzled 4	Frizzled-4 OS=Xenopus laevis OX=8355 GN=fzd4 PE=2 SV=1	Fz domain//Frizzled/Smoothened family membrane region//Anti-sigma-K factor rskA	GO:0007166	cell surface receptor signaling pathway	GO:0005515	protein binding	GO:0005886//GO:0016020	plasma membrane//membrane	Smoothened and related G-protein-coupled receptors	--
Cluster-28115.17282	166.54	39.1802	2.0936	4.9941e-12	5.8694e-09	1349	hypothetical protein IscW_ISCW020517 [Ixodes scapularis]	--	--	--	--	--	--	--	--	--	--	--	--
Cluster-28115.59860	140.028	25.5319	2.4631	6.0292e-12	7.0268e-09	1666	--	PREDICTED: Penaeus vannamei ADP/ATP translocase 3-like (LOC113810724), mRNA	--	--	--	--	--	--	--	--	--	--	--
Cluster-28115.79130	72.3339	6.87458	3.3894	9.4083e-12	1.0874e-08	3027	--	--	--	--	Ribosomal L28 family	GO:0042254	ribosome biogenesis	GO:0003735	structural constituent of ribosome	GO:0005840	ribosome	--	--
Cluster-28115.47838	1072.74	405.422	1.4038	1.1626e-11	1.3276e-08	2874	sodium/glucose cotransporter, putative, partial [Ixodes scapularis]	PREDICTED: Ursus arctos horribilis solute carrier family 5 member 10 (SLC5A10), mRNA	solute carrier family 5 (sodium/glucose cotransporter), member 1	Sodium/glucose cotransporter 4 OS=Danio rerio OX=7955 GN=slc5a9 PE=2 SV=1	Sodium:solute symporter family	GO:0055085	transmembrane transport	GO:0022857	transmembrane transporter activity	GO:0016020	membrane	--	--
Cluster-28115.53126	1821.28	713.211	1.3524	1.1676e-11	1.3276e-08	1438	glycosyl hydrolase 18-like chitinase long isoform [Amblyomma americanum]	Amblyomma americanum glycosyl hydrolase 18-like chitinase long isoform mRNA, complete cds, alternatively spliced	chitinase	Endochitinase OS=Manduca sexta OX=7130 PE=2 SV=1	Glycosyl hydrolases family 18	GO:0005975	carbohydrate metabolic process	--	--	--	--	--	--
Cluster-28115.59495	107.748	15.5157	2.788	1.2002e-11	1.3537e-08	579	--	--	--	--	Transcription termination and cleavage factor C-terminal	GO:0031124	mRNA 3'-end processing	--	--	--	--	--	--
Cluster-28115.54227	219.858	61.1047	1.8467	1.4703e-11	1.6451e-08	1783	--	--	--	--	--	--	--	--	--	--	--	--	--
Cluster-28115.36139	271.796	85.1862	1.6731	1.5788e-11	1.7405e-08	894	conserved hypothetical protein [Ixodes scapularis]	PREDICTED: Frankliniella occidentalis DNA-binding protein D-ETS-4-like (LOC113206651), transcript variant X2, mRNA	SAM pointed domain-containing ETS transcription factor	DNA-binding protein D-ETS-4 OS=Drosophila melanogaster OX=7227 GN=Ets98B PE=2 SV=3	Ets-domain	GO:0006355	regulation of DNA-templated transcription	GO:0043565//GO:0003700	sequence-specific DNA binding//DNA-binding transcription factor activity	GO:0005667	transcription regulator complex	ERG and related ETS transcription factors	--
Cluster-28115.49132	3757.01	1664.97	1.1742	1.5805e-11	1.7405e-08	816	uncharacterized protein LOC8025449 [Ixodes scapularis]	--	--	--	--	--	--	--	--	--	--	--	--
Cluster-28115.49454	235.733	66.6745	1.8232	1.6491e-11	1.8018e-08	1240	membrane glycoprotein LIG-1, putative [Ixodes scapularis]	--	--	--	TAF RNA Polymerase I subunit A	GO:0006360	transcription by RNA polymerase I	--	--	GO:0000120	RNA polymerase I transcription regulator complex	--	--
Cluster-28115.40205	95.2056	13.9254	2.7629	1.6692e-11	1.8097e-08	967	glycosyl hydrolase 18-like chitinase long isoform [Amblyomma americanum]	Amblyomma americanum glycosyl hydrolase 18-like chitinase long isoform mRNA, complete cds, alternatively spliced	--	--	--	--	--	--	--	--	--	--	--
Cluster-28115.64071	489.288	185.484	1.3989	1.7005e-11	1.8294e-08	1238	--	--	--	--	--	--	--	--	--	--	--	--	--
Cluster-28115.32078	120.697	21.0276	2.5273	1.7407e-11	1.8584e-08	1477	--	--	--	--	--	--	--	--	--	--	--	--	--
Cluster-28115.28537	96.8714	12.7996	2.9153	1.8947e-11	2.0074e-08	2602	--	Amblyomma americanum 18S ribosomal RNA gene, internal transcribed spacer 1, 5.8S ribosomal RNA gene, internal transcribed spacer 2, and 28S ribosomal RNA gene, complete sequence	--	--	BNIP3	GO:0043065	positive regulation of apoptotic process	--	--	GO:0005740	mitochondrial envelope	--	--
Cluster-28115.25829	123.54	25.978	2.2477	2.1461e-11	2.2568e-08	4914	RNA-directed DNA polymerase from mobile element jockey [Stylophora pistillata]	--	--	Probable RNA-directed DNA polymerase from transposon BS OS=Drosophila melanogaster OX=7227 GN=RTase PE=2 SV=1	Endonuclease-reverse transcriptase//Endonuclease/Exonuclease/phosphatase family//Flagellar transcriptional activator (FlhC)	GO:1902208//GO:0045893	regulation of bacterial-type flagellum assembly//positive regulation of DNA-templated transcription	GO:0003677//GO:0003824	DNA binding//catalytic activity	--	--	--	--
Cluster-28115.42212	232.696	60.5894	1.9446	2.2756e-11	2.3751e-08	698	conserved hypothetical protein [Ixodes scapularis]	--	sequestosome 1	--	Carbohydrate binding domain (family 19)//PB1 domain	GO:0006032	chitin catabolic process	GO:0005515//GO:0008061	protein binding//chitin binding	--	--	--	--
Cluster-28115.39999	80.7764	8.93926	3.1623	2.7924e-11	2.8929e-08	647	--	--	--	--	--	--	--	--	--	--	--	--	--
Cluster-28115.51647	1207.21	365.318	1.7237	2.956e-11	3.0398e-08	2923	--	--	--	--	--	--	--	--	--	--	--	--	--
Cluster-28115.23500	288.458	79.9947	1.8473	3.3671e-11	3.4373e-08	426	--	--	--	--	Protein of unknown function (DUF1604)	GO:0006397	mRNA processing	--	--	--	--	--	--
Cluster-28115.70374	127.854	24.2645	2.3916	3.458e-11	3.5045e-08	1679	serine/threonine-protein kinase pim-3-like protein [Dinothrombium tinctorium]	--	proto-oncogene serine/threonine-protein kinase Pim-3	Serine/threonine-protein kinase pim-3 OS=Mus musculus OX=10090 GN=Pim3 PE=1 SV=1	Progressive ankylosis protein (ANKH)	GO:0006817//GO:0035435	phosphate ion transport//phosphate ion transmembrane transport	GO:0015114	phosphate ion transmembrane transporter activity	--	--	--	--
Cluster-28115.64250	86.6057	8.36051	3.3619	3.6181e-11	3.6403e-08	1560	--	--	--	--	--	--	--	--	--	--	--	--	--
Cluster-28115.46247	723.071	242.886	1.5727	4.0053e-11	4.0012e-08	863	FREP A2, partial [Rhipicephalus sanguineus]	--	ficolin	Ficolin-1 OS=Mus musculus OX=10090 GN=Fcn1 PE=1 SV=1	--	--	--	--	--	--	--	--	--
Cluster-28115.70835	906.447	276.413	1.7121	4.3715e-11	4.336e-08	1177	--	--	--	--	RanGAP1 C-terminal domain	GO:0007165	signal transduction	GO:0005096	GTPase activator activity	--	--	--	--
Cluster-28115.22533	436.343	2.303	7.5882	4.4311e-11	4.3642e-08	845	unnamed protein product [Brugia timori]	Gryllus bimaculatus mRNA, GBcontig31677	--	--	--	--	--	--	--	--	--	--	--
Cluster-28115.29434	395.818	126.172	1.6522	4.5317e-11	4.432e-08	1891	conserved hypothetical protein, partial [Ixodes scapularis]	PREDICTED: Drosophila kikkawai wee1-like protein kinase (LOC108075885), mRNA	wee1-like protein kinase	Wee1-like protein kinase 1-A OS=Xenopus laevis OX=8355 GN=wee1-a PE=2 SV=1	Protein tyrosine and serine/threonine kinase//Shadow of prion protein, neuroprotective//Protein kinase domain//G-protein coupled receptor ligand 15	GO:0006468//GO:0007165	protein phosphorylation//signal transduction	GO:0005524//GO:0001664//GO:0004672	ATP binding//G protein-coupled receptor binding//protein kinase activity	GO:0031225	obsolete anchored component of membrane	Cyclin-dependent kinase WEE1	--
Cluster-28115.40874	682.647	265.847	1.3594	4.7786e-11	4.6411e-08	1419	--	--	--	--	Ribosomal L27e protein family	GO:0006412//GO:0042254	translation//ribosome biogenesis	GO:0003735	structural constituent of ribosome	GO:0005840	ribosome	--	--
Cluster-28115.48878	1451.02	559.991	1.3737	5.1613e-11	4.9781e-08	2132	--	--	--	--	--	--	--	--	--	--	--	--	--
Cluster-28115.72431	108.495	15.427	2.8153	5.226e-11	5.006e-08	650	--	--	--	--	--	--	--	--	--	--	--	--	--
Cluster-28115.87769	79.6295	5.50512	3.8757	6.4611e-11	6.147e-08	1352	--	--	--	--	--	--	--	--	--	--	--	--	--
Cluster-28115.47486	6.11514	65.5398	-3.4215	6.6878e-11	6.3198e-08	1084	--	Rhipicephalus microplus strain Deutsch clone boom1_14607, complete sequence	--	--	--	--	--	--	--	--	--	--	--
Cluster-28115.43398	174.228	44.0181	1.9827	8.4858e-11	7.965e-08	359	--	--	--	--	--	--	--	--	--	--	--	--	--
Cluster-28115.16354	62.0895	1.60777	5.2947	8.8967e-11	8.295e-08	1140	--	--	--	--	--	--	--	--	--	--	--	--	--
Cluster-28115.15364	61.7114	5.27486	3.5373	1.16e-10	1.0744e-07	1940	hypothetical protein IscW_ISCW011908 [Ixodes scapularis]	--	--	--	--	--	--	--	--	--	--	--	--
Cluster-28115.25826	178.093	32.7175	2.4489	1.3048e-10	1.2006e-07	2002	TPA_inf: ixoderin precursor [Amblyomma variegatum]	TPA_inf: Amblyomma variegatum ixoderin precursor, mRNA, partial cds	--	Fibrinogen C domain-containing protein 1 OS=Mus musculus OX=10090 GN=Fibcd1 PE=2 SV=1	--	--	--	--	--	--	--	--	--
Cluster-28115.17165	210.348	36.3234	2.5356	1.4325e-10	1.3094e-07	1606	defensin, putative [Ixodes scapularis]	--	--	--	Arthropod defensin//Scorpion toxin-like domain	GO:0006952//GO:0006810	defense response//transport	GO:0008200//GO:0019871	ion channel inhibitor activity//sodium channel inhibitor activity	GO:0005576	extracellular region	--	--
Cluster-28115.25835	79.1456	8.52475	3.2187	1.5866e-10	1.4409e-07	454	--	--	ficolin	--	--	--	--	--	--	--	--	--	--
Cluster-28115.51436	854.113	263.441	1.6972	1.6245e-10	1.4658e-07	652	--	Amblyomma americanum glycosyl hydrolase 18-like chitinase long isoform mRNA, complete cds, alternatively spliced	--	--	--	--	--	--	--	--	--	--	--
Cluster-28115.26715	107.23	17.5328	2.6194	1.7882e-10	1.6031e-07	2158	--	--	--	--	--	--	--	--	--	--	--	--	--
Cluster-28115.17097	492.281	3.08968	7.309	1.9217e-10	1.7119e-07	4858	--	--	--	--	--	--	--	--	--	--	--	--	--
Cluster-28115.87767	57.9679	3.58235	4.0484	2.1001e-10	1.8589e-07	1004	--	--	--	--	--	--	--	--	--	--	--	--	--
Cluster-28115.60861	71.6995	5.43904	3.6916	2.2238e-10	1.956e-07	1666	--	--	--	--	--	--	--	--	--	--	--	--	--
Cluster-28115.50511	665.764	232.236	1.5206	2.6685e-10	2.3325e-07	908	MAP kinase phosphatase 5, putative [Ixodes scapularis]	--	dual specificity phosphatase 10	Dual specificity protein phosphatase 10 OS=Bos taurus OX=9913 GN=DUSP10 PE=2 SV=1	Dual specificity phosphatase, catalytic domain	GO:0006470//GO:0016311	protein dephosphorylation//dephosphorylation	GO:0008138	protein tyrosine/serine/threonine phosphatase activity	--	--	Dual specificity phosphatase	--
Cluster-28115.24468	74.1216	9.79739	2.9235	2.861e-10	2.4852e-07	4273	--	--	--	--	Helix-turn-helix domain of resolvase	GO:0006310	DNA recombination	GO:0003677//GO:0000150	DNA binding//DNA strand exchange activity	--	--	--	--
Cluster-28115.48814	1122.2	497.626	1.173	3.2074e-10	2.769e-07	3582	SHC-transforming protein 1-like [Nilaparvata lugens]	--	SHC-transforming protein 1	SHC-transforming protein 1 OS=Mus musculus OX=10090 GN=Shc1 PE=1 SV=3	Delta lysin family	GO:0019836	hemolysis by symbiont of host erythrocytes	--	--	GO:0005576	extracellular region	Adaptor protein SHC and related proteins	--
Cluster-28115.52202	1071.16	385.498	1.4758	3.3735e-10	2.8945e-07	960	--	--	--	--	--	--	--	--	--	--	--	--	--
Cluster-28115.36208	101.944	305.417	-1.583	3.4255e-10	2.9211e-07	1562	--	--	--	--	Spc19	GO:0008608	attachment of spindle microtubules to kinetochore	--	--	GO:0005876//GO:0042729	spindle microtubule//DASH complex	--	--
Cluster-28115.46214	104.64	18.5671	2.4944	4.0094e-10	3.3984e-07	959	TPA_inf: hypothetical secreted protein 669 [Amblyomma variegatum]	--	--	--	--	--	--	--	--	--	--	--	--
Cluster-28115.46160	60.3694	224.171	-1.8902	4.4968e-10	3.7885e-07	2012	--	--	--	--	IMP dehydrogenase / GMP reductase domain//CD20-like family	--	--	GO:0003824	catalytic activity	--	--	--	--
Cluster-28115.38271	165.975	45.2167	1.8724	4.716e-10	3.9494e-07	2040	--	--	--	--	Putative closterovirus papain-like endopeptidase	GO:0006144//GO:0019079	purine nucleobase metabolic process//viral genome replication	GO:0005524//GO:0003723//GO:0003968	ATP binding//RNA binding//RNA-dependent RNA polymerase activity	GO:0031379	RNA-directed RNA polymerase complex	--	--
Cluster-28115.15365	65.8655	3.82328	4.1178	5.992e-10	4.9882e-07	1720	putative RNA-directed DNA polymerase from transposon BS [Exaiptasia pallida]	--	--	--	--	--	--	--	--	--	--	--	--
Cluster-28115.83969	209.434	45.4095	2.2085	6.1553e-10	5.0938e-07	3242	coagulation factor precursor, putative [Ixodes scapularis]	PREDICTED: Drosophila serrata trypsin-1 (LOC110181419), mRNA	--	Clotting factor B OS=Tachypleus tridentatus OX=6853 PE=1 SV=1	Trypsin	GO:0006508	proteolysis	GO:0004252	serine-type endopeptidase activity	--	--	--	--
Cluster-28115.77095	119.578	22.4699	2.4214	6.2553e-10	5.146e-07	3615	--	--	--	--	--	--	--	--	--	--	--	--	--
Cluster-28115.46190	659.34	1452.17	-1.1389	6.5051e-10	5.3042e-07	3604	conserved hypothetical protein [Ixodes scapularis]	--	--	G-protein coupled receptor Mth2 OS=Drosophila yakuba OX=7245 GN=mth2 PE=3 SV=1	7 transmembrane receptor (Secretin family)//Alphaherpesvirus tegument protein US9//7 transmembrane receptor (rhodopsin family)	GO:0075733//GO:0007186	intracellular transport of virus//G protein-coupled receptor signaling pathway	GO:0004930	G protein-coupled receptor activity	--	--	--	--
Cluster-28115.55252	213.239	51.0699	2.0625	6.5233e-10	5.3042e-07	1063	--	--	--	--	--	--	--	--	--	--	--	--	--
Cluster-28115.47138	597.288	266.293	1.165	6.6271e-10	5.3574e-07	4141	conserved hypothetical protein [Ixodes scapularis]	--	--	--	7 transmembrane receptor (Secretin family)	GO:0007186	G protein-coupled receptor signaling pathway	GO:0004930	G protein-coupled receptor activity	--	--	--	--
Cluster-28115.90053	59.4475	3.08699	4.2523	6.6989e-10	5.3843e-07	719	--	--	--	--	Eukaryotic Mediator 12 catenin-binding domain	--	--	GO:0008013	beta-catenin binding	GO:0016342//GO:0016592	catenin complex//mediator complex	--	--
Cluster-28115.19653	61.6795	4.57158	3.7298	7.6561e-10	6.1186e-07	2317	hemocyte protein-glutamine gamma-glutamyltransferase, putative, partial [Ixodes scapularis]	--	transglutaminase 1	--	--	--	--	--	--	--	--	--	--
Cluster-28115.59866	1686.59	761.886	1.147	9.1175e-10	7.245e-07	390	--	--	--	--	--	--	--	--	--	--	--	--	--
Cluster-28115.29915	54.1462	2.63276	4.4068	9.3364e-10	7.3356e-07	1044	--	--	--	--	--	--	--	--	--	--	--	--	--
Cluster-28115.53496	2884.72	1388.14	1.0552	9.2942e-10	7.3356e-07	1001	--	--	--	--	--	--	--	--	--	--	--	--	--
Cluster-28115.46248	145.137	33.1998	2.1235	1.1704e-09	9.1169e-07	470	--	--	--	--	Spider toxin omega agatoxin/Tx1 family	--	--	GO:0090729	toxin activity	--	--	--	--
Cluster-28115.77903	52.7943	2.46852	4.4017	1.1734e-09	9.1169e-07	660	--	--	--	--	--	--	--	--	--	--	--	--	--
Cluster-28115.64478	121.942	22.0476	2.456	1.2611e-09	9.7445e-07	841	--	--	--	--	--	--	--	--	--	--	--	--	--
Cluster-28115.68334	425.935	164.787	1.3709	1.3649e-09	1.0488e-06	3044	hypothetical protein IscW_ISCW010872 [Ixodes scapularis]	--	anaphase-promoting complex subunit 13	Anaphase-promoting complex subunit 13 OS=Pongo abelii OX=9601 GN=ANAPC13 PE=3 SV=1	Apc13p protein//Popeye protein conserved region	--	--	--	--	GO:0016020//GO:0005680	membrane//anaphase-promoting complex	--	--
Cluster-28115.55772	1297.87	523.57	1.3102	1.3912e-09	1.0632e-06	1603	membrane glycoprotein LIG-1, putative [Ixodes scapularis]	--	--	Leucine-rich repeat-containing protein 4C OS=Mus musculus OX=10090 GN=Lrrc4c PE=1 SV=2	Leucine rich repeat//Leucine Rich Repeat//Leucine Rich repeat	--	--	GO:0005515	protein binding	--	--	FOG: Leucine rich repeat	--
Cluster-28115.35548	183.403	56.0485	1.711	1.4472e-09	1.1e-06	1561	meprin A metalloprotease, putative [Ixodes scapularis]	--	astacin	Zinc metalloproteinase nas-27 OS=Caenorhabditis elegans OX=6239 GN=nas-27 PE=2 SV=2	Astacin (Peptidase family M12A)//Matrixin	GO:0006508	proteolysis	GO:0004222//GO:0008270	metalloendopeptidase activity//zinc ion binding	GO:0031012	extracellular matrix	--	--
Cluster-28115.86116	67.0207	0.329767	7.63	1.4988e-09	1.127e-06	410	--	--	--	--	--	--	--	--	--	--	--	--	--
Cluster-28115.42477	50.5747	191.48	-1.9225	1.5577e-09	1.165e-06	6570	sodium/solute symporter, putative, partial [Ixodes scapularis]	--	solute carrier family 5 (sodium-coupled monocarboxylate transporter), member 8/12	Sodium-dependent multivitamin transporter OS=Mus musculus OX=10090 GN=Slc5a6 PE=1 SV=2	Proteasome assembly chaperone 4//Sodium:solute symporter family//Gram-negative porin//Zinc-finger associated domain (zf-AD)//Ptu family//FliP family	GO:0006810//GO:0034220//GO:0055085//GO:0009306//GO:0043248	transport//monoatomic ion transmembrane transport//transmembrane transport//protein secretion//proteasome assembly	GO:0019855//GO:0008270//GO:0015288//GO:0022857	calcium channel inhibitor activity//zinc ion binding//porin activity//transmembrane transporter activity	GO:0005783//GO:0016020//GO:0005634//GO:0009279//GO:0005576	endoplasmic reticulum//membrane//nucleus//cell outer membrane//extracellular region	Na+:iodide/myo-inositol/multivitamin symporters	--
Cluster-28115.35874	4.34499	59.9847	-3.7745	1.5816e-09	1.1765e-06	2865	--	--	--	--	--	--	--	--	--	--	--	--	--
Cluster-28115.49670	270.246	80.648	1.7404	1.6565e-09	1.2193e-06	929	--	--	--	--	Eukaryotic translation initiation factor 4E binding protein (EIF4EBP)	GO:0045947	negative regulation of translational initiation	GO:0008190	eukaryotic initiation factor 4E binding	--	--	--	--
Cluster-28115.23501	83.5731	8.4439	3.2821	1.8043e-09	1.3209e-06	1214	--	--	--	--	Commissureless	GO:0007411	axon guidance	--	--	--	--	--	--
Cluster-28115.48606	6597.8	3296.18	1.0013	1.8133e-09	1.3209e-06	860	beta-actin, partial [Onthophagus sagittarius]	Haemaphysalis longicornis strain gansu actin (ACT) mRNA, partial cds	actin beta/gamma 1	Actin-5C OS=Anopheles gambiae OX=7165 GN=Act5C PE=2 SV=1	--	--	--	--	--	--	--	Actin and related proteins	--
Cluster-28115.54218	339.272	122.691	1.4674	1.8915e-09	1.3707e-06	4494	long chain fatty acid CoA ligase, putative [Ixodes scapularis]	--	long-chain acyl-CoA synthetase	Long-chain-fatty-acid--CoA ligase 4 OS=Mus musculus OX=10090 GN=Acsl4 PE=1 SV=2	Cyclin-dependent kinase 5 activator protein//GM130 C-terminal binding motif	--	--	GO:0061575//GO:0005515	cyclin-dependent protein serine/threonine kinase activator activity//protein binding	GO:0005794//GO:0016533//GO:0005801	Golgi apparatus//protein kinase 5 complex//cis-Golgi network	Acyl-CoA synthetase	--
Cluster-28115.60554	63.3534	226.311	-1.8366	1.9082e-09	1.3756e-06	2096	--	--	--	--	Carbohydrate binding module (family 35)	--	--	GO:0030246	carbohydrate binding	--	--	--	--
Cluster-28115.21426	70.0591	10.8237	2.7023	2.5497e-09	1.8287e-06	1177	--	--	--	--	--	--	--	--	--	--	--	--	--
Cluster-28115.33876	66.2706	7.62556	3.0982	3.1587e-09	2.2539e-06	1567	--	--	--	--	Mitochondrial degradasome RNA helicase subunit C terminal	--	--	GO:0016817	hydrolase activity, acting on acid anhydrides	--	--	--	--
Cluster-28115.62555	109.592	14.6139	2.9029	3.7514e-09	2.6632e-06	866	--	--	--	--	--	--	--	--	--	--	--	--	--
Cluster-28115.49435	6999.24	2561.76	1.4501	4.0518e-09	2.862e-06	1951	glycine-rich secreted protein, putative [Ixodes scapularis]	PREDICTED: Halyomorpha halys probable H/ACA ribonucleoprotein complex subunit 1 (LOC106677554), mRNA	--	--	--	--	--	--	--	--	--	--	--
Cluster-28115.28251	58.609	4.8576	3.5659	4.2276e-09	2.9711e-06	634	--	--	--	--	--	--	--	--	--	--	--	--	--
Cluster-28115.51441	3194.62	1179.12	1.4377	4.4745e-09	3.1289e-06	431	--	--	--	--	--	--	--	--	--	--	--	--	--
Cluster-28115.70627	79.421	13.1401	2.5933	5.3328e-09	3.6922e-06	2284	--	--	--	--	--	--	--	--	--	--	--	--	--
Cluster-28115.37068	313.704	97.0603	1.6967	5.4105e-09	3.7275e-06	2629	LOW QUALITY PROTEIN: neogenin-like [Pomacea canaliculata]	--	fibronectin 1	Fibronectin OS=Rattus norvegicus OX=10116 GN=Fn1 PE=1 SV=2	Purple acid Phosphatase, N-terminal domain//Fibronectin type III domain	GO:0006771//GO:0019497	riboflavin metabolic process//hexachlorocyclohexane metabolic process	GO:0005515//GO:0046872//GO:0003993	protein binding//metal ion binding//acid phosphatase activity	--	--	--	--
Cluster-28115.47172	1.35165	45.994	-5.084	5.4747e-09	3.7532e-06	2078	--	--	--	--	--	--	--	--	--	--	--	--	--
Cluster-28115.55145	24.7511	129.288	-2.3845	5.8945e-09	4.0213e-06	1834	--	--	--	--	--	--	--	--	--	--	--	--	--
Cluster-28115.36751	128.241	30.1457	2.0792	5.9274e-09	4.0241e-06	2472	PREDICTED: RNA-directed DNA polymerase from mobile element jockey-like [Acropora digitifera]	--	--	Probable RNA-directed DNA polymerase from transposon BS OS=Drosophila melanogaster OX=7227 GN=RTase PE=2 SV=1	--	--	--	--	--	--	--	--	--
Cluster-28115.52174	168.619	640.95	-1.9273	6.4051e-09	4.3275e-06	985	--	--	--	--	--	--	--	--	--	--	--	--	--
Cluster-28115.87766	43.7195	2.59305	4.1058	6.453e-09	4.3389e-06	1675	--	--	--	--	--	--	--	--	--	--	--	--	--
Cluster-28115.52426	402.047	145.916	1.4639	6.7555e-09	4.5206e-06	1353	--	--	--	--	--	--	--	--	--	--	--	--	--
Cluster-28115.37362	54.9799	2.76259	4.2948	7.0182e-09	4.6724e-06	339	--	--	--	--	--	--	--	--	--	--	--	--	--
Cluster-28115.56554	231.329	59.7182	1.9516	7.0837e-09	4.6731e-06	894	--	--	--	--	TATA box-binding protein-associated factor 1D	GO:0006355	regulation of DNA-templated transcription	--	--	GO:0005668//GO:0005634	RNA polymerase transcription factor SL1 complex//nucleus	--	--
Cluster-28115.49209	496.219	147.683	1.7478	9.1188e-09	5.9873e-06	697	--	--	--	--	--	--	--	--	--	--	--	--	--
Cluster-28115.78939	157.677	46.8958	1.7448	9.2933e-09	6.0734e-06	1732	--	--	--	--	--	--	--	--	--	--	--	--	--
Cluster-28115.83315	72.6296	7.44662	3.2788	9.7352e-09	6.3326e-06	978	--	--	--	--	--	--	--	--	--	--	--	--	--
Cluster-28115.44505	54.9224	0.288705	7.341	1.0836e-08	7.0159e-06	4163	--	--	--	--	Proteasome activator pa28 beta subunit	--	--	--	--	GO:0008537	proteasome activator complex	--	--
Cluster-28115.64999	65.499	5.5172	3.5918	1.1317e-08	7.2939e-06	3446	conserved hypothetical protein [Ixodes scapularis]	--	--	--	--	--	--	--	--	--	--	--	--
Cluster-28115.56719	789.438	297.733	1.4083	1.139e-08	7.3072e-06	415	--	--	--	--	--	--	--	--	--	--	--	--	--
Cluster-28115.33429	185.062	52.7641	1.8043	1.3589e-08	8.678e-06	854	putative secreted salivary peptide [Ixodes pacificus]	--	--	--	--	--	--	--	--	--	--	--	--
Cluster-28115.84563	51.7454	3.91607	3.6877	1.4909e-08	9.478e-06	1687	--	--	--	--	--	--	--	--	--	--	--	--	--
Cluster-28115.43135	115.75	27.987	2.0541	1.5038e-08	9.5164e-06	2372	--	--	--	--	Baculoviral IAP repeat-containing protein 6	GO:0032465//GO:0006915//GO:0016567	regulation of cytokinesis//apoptotic process//protein ubiquitination	GO:0004842	ubiquitin-protein transferase activity	--	--	--	--
Cluster-28115.16730	30.8015	0	7.4695	1.5674e-08	9.8741e-06	700	hypothetical protein IscW_ISCW002980 [Ixodes scapularis]	--	--	--	Bradykinin//Interleukin-17	GO:0007165//GO:0006952//GO:0035821	signal transduction//defense response//modulation of process of another organism	GO:0005125//GO:0005179	cytokine activity//hormone activity	GO:0005576	extracellular region	--	--
Cluster-28115.20254	54.2733	5.59926	3.27	1.7412e-08	1.092e-05	531	--	--	--	--	--	--	--	--	--	--	--	--	--
Cluster-28115.38539	501.276	214.642	1.2251	1.8247e-08	1.1392e-05	1771	MAP kinase phosphatase 5, putative [Ixodes scapularis]	--	dual specificity phosphatase 10	Dual specificity protein phosphatase 10 OS=Mus musculus OX=10090 GN=Dusp10 PE=2 SV=2	--	--	--	--	--	--	--	--	--
Cluster-28115.42015	319.442	104.18	1.6128	1.9001e-08	1.1811e-05	1507	--	--	--	--	--	--	--	--	--	--	--	--	--
Cluster-28115.36424	1373.75	614.225	1.1606	2.0952e-08	1.2966e-05	6578	limulus factor C-related multidomain serine protease precursor [Ixodes ricinus]	Haemaphysalis longicornis mRNA for serin proteinase 1, partial cds	--	Clotting factor C OS=Tachypleus tridentatus OX=6853 PE=1 SV=1	Trypsin//Fimbrial adhesin F17-AG, lectin domain	GO:0044406//GO:0006508	adhesion of symbiont to host//proteolysis	GO:0004252	serine-type endopeptidase activity	GO:0009289	pilus	--	--
Cluster-28115.61883	436.065	161.159	1.4374	2.2524e-08	1.3877e-05	5136	--	Amblyomma americanum AV422 mRNA, complete cds	--	--	Nuclear transition protein 2	GO:0007283	spermatogenesis	GO:0003677	DNA binding	GO:0005634//GO:0000786	nucleus//nucleosome	--	--
Cluster-28115.62748	429.835	192.784	1.1565	2.3025e-08	1.4123e-05	9300	conserved hypothetical protein [Ixodes scapularis]	--	--	Nose resistant to fluoxetine protein 6 OS=Caenorhabditis elegans OX=6239 GN=nrf-6 PE=1 SV=3	Acyltransferase family//Fatty acid desaturase	GO:0006629	lipid metabolic process	GO:0016747	acyltransferase activity, transferring groups other than amino-acyl groups	--	--	--	--
Cluster-28115.52904	496.857	223.835	1.1515	2.3472e-08	1.4335e-05	2012	--	--	--	--	Domain of unknown function (DUF3475)	GO:0045927	positive regulation of growth	--	--	--	--	--	--
Cluster-28115.53646	99.916	21.1324	2.2291	2.5855e-08	1.5721e-05	441	--	--	--	--	--	--	--	--	--	--	--	--	--
Cluster-28115.36587	112.62	27.2493	2.046	2.8182e-08	1.7062e-05	1222	--	--	--	--	--	--	--	--	--	--	--	--	--
Cluster-28115.52420	57.7941	3.54659	3.9789	2.8682e-08	1.729e-05	1703	--	--	--	--	--	--	--	--	--	--	--	--	--
Cluster-28115.58659	287.543	109.18	1.3974	3.2746e-08	1.9655e-05	2916	hypothetical protein PTSG_09285 [Salpingoeca rosetta]	--	--	NLR family CARD domain-containing protein 3 OS=Homo sapiens OX=9606 GN=NLRC3 PE=1 SV=2	Leucine Rich repeat//Formate/nitrite transporter	GO:0055085	transmembrane transport	GO:0022857//GO:0005515	transmembrane transporter activity//protein binding	GO:0016020	membrane	--	--
Cluster-28115.89848	47.2161	0.658191	6.2236	3.3533e-08	2.0041e-05	1694	--	--	--	--	--	--	--	--	--	--	--	--	--
Cluster-28115.43130	123.802	28.1686	2.1345	3.3717e-08	2.0066e-05	1099	--	--	--	--	Ribosomal protein L37e	GO:0042254//GO:0006412	ribosome biogenesis//translation	GO:0003735	structural constituent of ribosome	GO:0005840	ribosome	--	--
Cluster-28115.82388	53.8019	5.48144	3.2721	3.6131e-08	2.1412e-05	2533	--	--	--	--	--	--	--	--	--	--	--	--	--
Cluster-28115.51007	659.773	301.692	1.1292	3.8376e-08	2.2551e-05	1224	--	--	--	--	--	--	--	--	--	--	--	--	--
Cluster-28115.68986	39.5558	2.79963	3.8111	4.047e-08	2.3682e-05	778	--	--	--	--	--	--	--	--	--	--	--	--	--
Cluster-28115.28516	1246.29	132.851	3.2286	4.0713e-08	2.3724e-05	1081	--	--	--	--	Fibronectin type III domain	--	--	GO:0005515	protein binding	--	--	--	--
Cluster-28115.97286	1.74896	49.4985	-4.8564	4.2656e-08	2.4754e-05	1308	--	--	--	--	--	--	--	--	--	--	--	--	--
Cluster-28115.63737	186.444	62.1453	1.5863	4.3764e-08	2.5292e-05	566	--	--	--	--	--	--	--	--	--	--	--	--	--
Cluster-28115.17249	352.644	3.28827	6.7588	5.4199e-08	3.1066e-05	549	unnamed protein product [Anisakis simplex]	Aedes aegypti ASAP ID: 38495 conserved unknown mRNA sequence	--	--	--	--	--	--	--	--	--	--	--
Cluster-28115.46847	583.045	257.011	1.1815	5.6719e-08	3.2378e-05	3377	mitochondrial folate transporter/carrier-like isoform X1 [Centruroides sculpturatus]	--	solute carrier family 25 (mitochondrial folate transporter), member 32	Mitochondrial folate transporter/carrier OS=Mus musculus OX=10090 GN=Slc25a32 PE=1 SV=1	--	--	--	--	--	--	--	Mitochondrial FAD carrier protein	--
Cluster-28115.40863	70.4556	12.1562	2.5295	5.88e-08	3.3429e-05	613	--	--	--	--	--	--	--	--	--	--	--	--	--
Cluster-28115.36215	75.7685	10.6185	2.8476	5.9703e-08	3.3805e-05	2015	--	--	--	--	--	--	--	--	--	--	--	--	--
Cluster-28115.57907	252.054	56.2776	2.167	6.3862e-08	3.6014e-05	2725	--	--	--	--	--	--	--	--	--	--	--	--	--
Cluster-28115.55357	323.557	129.163	1.3235	6.4154e-08	3.6033e-05	2205	sodium-dependent nutrient amino acid transporter 1-like [Limulus polyphemus]	PREDICTED: Pogona vitticeps solute carrier family 6 member 14 (SLC6A14), mRNA	solute carrier family 6 (neurotransmitter transporter, amino acid) member 5/7/9/14	Sodium-dependent nutrient amino acid transporter 1 OS=Drosophila yakuba OX=7245 GN=NAAT1 PE=3 SV=1	Sodium:neurotransmitter symporter family	--	--	--	--	--	--	--	--
Cluster-28115.58836	22.1551	117.26	-2.4052	6.4855e-08	3.6281e-05	1349	--	--	--	--	--	--	--	--	--	--	--	--	--
Cluster-28115.49461	333.602	26.8375	3.6362	6.5517e-08	3.6505e-05	929	hypothetical protein IscW_ISCW024385, partial [Ixodes scapularis]	Massila sp. 1MBG 16S rRNA gene, isolate 1MBG	--	--	--	--	--	--	--	--	--	--	--
Cluster-28115.58321	106.708	24.8536	2.1067	6.5958e-08	3.6605e-05	768	--	--	--	--	--	--	--	--	--	--	--	--	--
Cluster-28115.50357	159.284	50.9417	1.6409	7.4719e-08	4.1304e-05	1782	--	--	--	--	--	--	--	--	--	--	--	--	--
Cluster-28115.50185	1480.19	3221.4	-1.1219	7.6415e-08	4.2075e-05	5752	nuclear hormone receptor FTZ-F1-like, partial [Tropilaelaps mercedesae]	PREDICTED: Penaeus vannamei nuclear hormone receptor FTZ-F1-like (LOC113828208), transcript variant X2, mRNA	nuclear receptor subfamily 5 group A member 3	Nuclear hormone receptor FTZ-F1 OS=Bombyx mori OX=7091 GN=FTZ-F1 PE=1 SV=2	InsA N-terminal domain//Transcription factor IIA, alpha/beta subunit//N-glycosylation protein	GO:0034599//GO:0006313//GO:0006367	cellular response to oxidative stress//transposition, DNA-mediated//transcription initiation at RNA polymerase II promoter	--	--	GO:0005672//GO:0005789	transcription factor TFIIA complex//endoplasmic reticulum membrane	--	SF-like
Cluster-28115.39832	61.1527	6.83083	3.1556	7.8771e-08	4.3202e-05	373	--	--	--	--	--	--	--	--	--	--	--	--	--
Cluster-28115.17810	54.0839	7.69299	2.8264	8.4253e-08	4.6028e-05	3393	--	--	--	--	Domain of unknown function (DUF2014)	GO:0032933//GO:0045944	SREBP signaling pathway//positive regulation of transcription by RNA polymerase II	--	--	--	--	--	--
Cluster-28115.16735	37.8182	2.10172	4.1233	9.2159e-08	5.0151e-05	1540	--	--	--	--	--	--	--	--	--	--	--	--	--
Cluster-28115.68654	56.6813	6.17002	3.2191	9.3554e-08	5.0713e-05	1573	galectin, putative [Ixodes scapularis]	--	galectin-4	Galectin-9 OS=Homo sapiens OX=9606 GN=LGALS9 PE=1 SV=2	Galactoside-binding lectin//Oligosaccharyltransferase subunit 5//Protein prenyltransferase alpha subunit repeat	GO:0006487//GO:0018342	protein N-linked glycosylation//protein prenylation	GO:0030246//GO:0008318	carbohydrate binding//protein prenyltransferase activity	GO:0034998	oligosaccharyltransferase I complex	--	--
Cluster-28115.22084	58.2766	9.26507	2.6638	9.6623e-08	5.1974e-05	1823	--	--	--	--	--	--	--	--	--	--	--	--	--
Cluster-28115.33352	208.321	46.4284	2.1577	9.7256e-08	5.2114e-05	1235	--	--	--	--	--	--	--	--	--	--	--	--	--
Cluster-28115.62768	145.952	42.2199	1.7909	9.989e-08	5.2917e-05	978	--	--	--	--	--	--	--	--	--	--	--	--	--
Cluster-28115.57205	395.963	163.258	1.2786	1.0919e-07	5.7626e-05	3011	--	--	--	--	--	--	--	--	--	--	--	--	--
Cluster-28115.43876	193.473	58.1278	1.7306	1.263e-07	6.6123e-05	1125	--	--	--	--	--	--	--	--	--	--	--	--	--
Cluster-28115.47233	193.708	508.492	-1.3926	1.2766e-07	6.6123e-05	1818	--	--	--	--	--	--	--	--	--	--	--	--	--
Cluster-28115.52378	873.738	14.9626	5.8689	1.2681e-07	6.6123e-05	1117	--	--	--	--	WH2 motif//Rrp15p	GO:0006364	rRNA processing	GO:0003779	actin binding	--	--	--	--
Cluster-28115.91588	76.0127	7.58323	3.3291	1.2719e-07	6.6123e-05	2147	hypothetical protein B7P43_G17964 [Cryptotermes secundus]	--	--	--	--	--	--	--	--	--	--	--	--
Cluster-28115.14550	60.9915	7.77108	2.9911	1.2937e-07	6.6762e-05	2946	--	--	--	--	Solute carrier family 12	GO:0006811	monoatomic ion transport	GO:0022857	transmembrane transporter activity	GO:0016020	membrane	--	--
Cluster-28115.54041	14.5803	69.3631	-2.2481	1.3858e-07	7.1254e-05	1361	--	--	--	--	--	--	--	--	--	--	--	--	--
Cluster-28115.29745	104.25	30.502	1.7779	1.4314e-07	7.3329e-05	335	--	--	--	--	--	--	--	--	--	--	--	--	--
Cluster-28115.52561	431.274	874.548	-1.0202	1.4604e-07	7.4543e-05	501	conserved hypothetical protein [Ixodes scapularis]	--	--	--	Tick histamine binding protein	GO:0030682	mitigation of host defenses by symbiont	GO:0043176	amine binding	--	--	--	--
Cluster-28115.49538	130.665	423.005	-1.693	1.4867e-07	7.5606e-05	1725	PREDICTED: protein ENDO16-like [Hyalella azteca]	--	--	--	--	--	--	--	--	--	--	--	--
Cluster-28115.60644	402.343	125.228	1.6803	1.61e-07	8.1583e-05	1437	--	--	--	--	Crossover junction endodeoxyribonuclease RuvC	GO:0006308//GO:0006281//GO:0006310	DNA catabolic process//DNA repair//DNA recombination	GO:0004520	DNA endonuclease activity	--	--	--	--
Cluster-28115.42321	90.3468	14.8272	2.6006	1.6313e-07	8.226e-05	998	--	--	--	--	APC 15 residue motif	GO:0016055	Wnt signaling pathway	GO:0008013	beta-catenin binding	GO:0016342	catenin complex	--	--
Cluster-28115.89299	128.806	41.9521	1.6168	1.6351e-07	8.226e-05	1379	hypothetical protein IscW_ISCW023917 [Ixodes scapularis]	--	--	--	--	--	--	--	--	--	--	--	--
Cluster-28115.36037	289.854	130.078	1.1546	1.7872e-07	8.9586e-05	3995	sodium/nucleoside cotransporter, putative, partial [Ixodes scapularis]	--	pyrimidine nucleoside transport protein	Solute carrier family 28 member 3 OS=Mus musculus OX=10090 GN=Slc28a3 PE=2 SV=1	Molybdopterin cofactor-binding domain	--	--	GO:0016491	oxidoreductase activity	--	--	Concentrative Na+-nucleoside cotransporter CNT1/CNT2	--
Cluster-28115.22169	115.808	17.9683	2.7004	2.1524e-07	0.00010712	2504	--	--	--	--	--	--	--	--	--	--	--	--	--
Cluster-28115.81374	49.2989	7.49439	2.7124	2.2839e-07	0.00011327	1199	--	--	--	--	--	--	--	--	--	--	--	--	--
Cluster-28115.87768	135.493	33.2008	2.0374	2.6232e-07	0.00012918	680	hebreain [Amblyomma hebraeum]	--	--	Antimicrobial peptide microplusin OS=Rhipicephalus microplus OX=6941 PE=1 SV=1	--	--	--	--	--	--	--	--	--
Cluster-28115.21550	37.2178	3.08968	3.5738	2.6674e-07	0.00013089	1389	--	--	--	--	--	--	--	--	--	--	--	--	--
Cluster-28115.57252	57.5498	9.46897	2.6064	2.7238e-07	0.00013319	1857	--	--	--	--	--	--	--	--	--	--	--	--	--
Cluster-28115.36810	92.1813	19.9509	2.2172	2.8532e-07	0.00013904	1828	--	--	--	--	--	--	--	--	--	--	--	--	--
Cluster-28115.77723	63.1475	7.87187	2.9837	2.9098e-07	0.0001413	4097	--	--	--	--	FecCD transport family	--	--	GO:0022857	transmembrane transporter activity	GO:0016020	membrane	--	--
Cluster-28115.52507	501.953	247.509	1.0207	2.9427e-07	0.0001424	1362	--	Rhipicephalus appendiculatus isolate RAHF_80 Ruka SINE elements	--	--	--	--	--	--	--	--	--	--	--
Cluster-28115.36912	313.229	130.594	1.2648	3.0193e-07	0.00014561	2620	hypothetical protein IscW_ISCW023670 [Ixodes scapularis]	--	--	Latrophilin receptor-like protein A OS=Dictyostelium discoideum OX=44689 GN=lrlA PE=3 SV=1	7 transmembrane receptor (Secretin family)//7 transmembrane receptor (rhodopsin family)	GO:0007186	G protein-coupled receptor signaling pathway	GO:0004930	G protein-coupled receptor activity	--	--	--	--
Cluster-28115.59879	75.7766	19.1432	1.9836	3.1506e-07	0.00015142	844	--	--	--	--	--	--	--	--	--	--	--	--	--
Cluster-28115.17805	114.774	37.0865	1.6333	3.2877e-07	0.00015747	3254	BRISC complex subunit Abraxas 2 [Ixodes scapularis]	Amblyomma aureolatum microsatellite Ama06 sequence	BRISC complex subunit Abro1	BRISC complex subunit Abraxas 2 OS=Homo sapiens OX=9606 GN=ABRAXAS2 PE=1 SV=2	Putative mitochondrial precursor protein	GO:0051560//GO:0036444	mitochondrial calcium ion homeostasis//calcium import into the mitochondrion	--	--	GO:1990246	uniplex complex	--	--
Cluster-28115.45564	52.0771	8.43995	2.6222	3.3349e-07	0.00015918	1020	--	Rhipicephalus appendiculatus isolate RAHD_87 Ruka SINE elements	--	--	--	--	--	--	--	--	--	--	--
Cluster-28115.31915	901.718	417.695	1.1097	3.4294e-07	0.00016314	2943	NF-kappaB inhibitor IkappaB, putative [Ixodes scapularis]	--	B-cell CLL/lymphoma protein 3	B-cell lymphoma 3 protein homolog OS=Mus musculus OX=10090 GN=Bcl3 PE=1 SV=2	Ankyrin repeat//Ankyrin repeats (3 copies)//Ankyrin repeats (many copies)//Ankyrin repeats (many copies)//Ankyrin repeat	--	--	GO:0005515	protein binding	--	--	--	--
Cluster-28115.39197	2.68183	37.5912	-3.7965	3.4709e-07	0.00016455	1778	--	--	--	--	--	--	--	--	--	--	--	--	--
Cluster-28115.15266	33.1933	1.52565	4.4124	3.5326e-07	0.00016691	1072	--	--	--	--	--	--	--	--	--	--	--	--	--
Cluster-28115.31589	6.9739	62.4252	-3.1779	3.563e-07	0.00016722	939	--	--	--	--	--	--	--	--	--	--	--	--	--
Cluster-28115.86134	213.178	48.0112	2.1427	3.5599e-07	0.00016722	3239	uncharacterized protein LOC105185907 [Harpegnathos saltator]	--	--	Transposable element Tcb1 transposase OS=Caenorhabditis briggsae OX=6238 PE=3 SV=1	Iron dependent repressor, N-terminal DNA binding domain	--	--	GO:0003677	DNA binding	--	--	--	--
Cluster-28115.43550	64.9321	256.275	-1.9836	3.6211e-07	0.00016881	1985	--	--	--	--	--	--	--	--	--	--	--	--	--
Cluster-28115.29482	89.5856	19.3801	2.2061	3.6382e-07	0.00016904	1473	--	--	--	--	--	--	--	--	--	--	--	--	--
Cluster-28115.47340	129.585	33.3412	1.9543	4.0328e-07	0.00018676	1476	--	--	--	--	--	--	--	--	--	--	--	--	--
Cluster-28115.78649	54.3286	9.3074	2.5366	4.2431e-07	0.0001952	1079	--	--	--	--	Mitochondrial F1-F0 ATP synthase subunit F of fungi	GO:0015986	proton motive force-driven ATP synthesis	--	--	GO:0000276	mitochondrial proton-transporting ATP synthase complex, coupling factor F(o)	--	--
Cluster-28115.82522	73.5741	15.9397	2.2045	4.5832e-07	0.00021016	1301	conserved hypothetical protein, partial [Ixodes scapularis]	--	--	--	Sigma-54, DNA binding domain	--	--	GO:0001216	DNA-binding transcription activator activity	--	--	--	--
Cluster-28115.53125	65.7143	11.8621	2.4799	4.6525e-07	0.00021195	496	Actin, cytoplasmic 1 [Bos mutus]	Haemaphysalis flava actin mRNA, complete cds	--	Actin, clone 211 OS=Artemia sp. OX=6662 PE=2 SV=1	--	--	--	--	--	--	--	Actin and related proteins	--
Cluster-28115.35825	5.73949	46.9585	-3.0279	4.9077e-07	0.00022285	1600	--	--	--	--	--	--	--	--	--	--	--	--	--
Cluster-28115.23267	46.1767	6.83486	2.7476	5.0795e-07	0.00022916	1453	glycosyl hydrolase 18-like chitinase short isoform [Amblyomma americanum]	Amblyomma americanum glycosyl hydrolase 18-like chitinase long isoform mRNA, complete cds, alternatively spliced	--	--	--	--	--	--	--	--	--	--	--
Cluster-28115.56997	87.0954	22.1111	1.9809	6.0966e-07	0.00027328	2154	PREDICTED: extensin-2-like [Salmo salar]	--	--	--	--	--	--	--	--	--	--	--	--
Cluster-28115.52032	509.882	243.874	1.0636	7.0086e-07	0.00031117	1349	--	--	--	--	--	--	--	--	--	--	--	--	--
Cluster-28115.54247	51.337	8.97099	2.5285	7.1951e-07	0.00031844	1323	--	--	--	--	--	--	--	--	--	--	--	--	--
Cluster-28115.31748	31.5742	1.60777	4.3185	7.2529e-07	0.00031998	312	--	--	--	--	Fibronectin type III domain	--	--	GO:0005515	protein binding	--	--	--	--
Cluster-28115.37019	21.4679	97.2866	-2.1848	7.3688e-07	0.00032408	1023	--	--	--	--	--	--	--	--	--	--	--	--	--
Cluster-28115.52404	2.03844	31.821	-3.965	7.5924e-07	0.00033287	4562	putative RNA-directed DNA polymerase from transposon BS [Exaiptasia pallida]	--	--	--	GCM motif protein//GRB2-binding adapter (GAPT)//MarR family	GO:0006355	regulation of DNA-templated transcription	GO:0003677//GO:0003700	DNA binding//DNA-binding transcription factor activity	GO:0005667	transcription regulator complex	--	--
Cluster-28115.90935	32.6475	0.328424	6.5925	7.6498e-07	0.00033433	1936	--	--	--	--	Adenosine-deaminase (editase) domain	GO:0006396//GO:0006144//GO:0006807	RNA processing//purine nucleobase metabolic process//nitrogen compound metabolic process	GO:0003723//GO:0004000	RNA binding//adenosine deaminase activity	--	--	--	--
Cluster-28115.106349	40.031	2.30031	4.1571	7.9e-07	0.00034419	2040	molecular chaperone, putative [Ixodes scapularis]	--	--	DnaJ homolog subfamily B member 4 OS=Mus musculus OX=10090 GN=Dnajb4 PE=1 SV=1	Topoisomerase I zinc-ribbon-like	GO:0006265	DNA topological change	GO:0003917//GO:0003677	DNA topoisomerase type I (single strand cut, ATP-independent) activity//DNA binding	--	--	Molecular chaperone (DnaJ superfamily)	--
Cluster-28115.36391	335.557	102.013	1.7128	8.5497e-07	0.00037134	2173	--	--	--	--	Nop14-like family//Presenilin//DNA-directed RNA polymerase III subunit Rpc31//CDC45-like protein//dsRNA-gated channel SID-1//Pox virus Ag35 surface protein//Paf1//Ryanodine Receptor TM 4-6//DNA polymerase phi//Translocon-associated protein (TRAP), alpha subunit//V-type ATPase 116kDa subunit family	GO:0006816//GO:0006383//GO:0016570//GO:0006270//GO:0006119//GO:0016485//GO:1902600//GO:0006355//GO:0006874//GO:0006368	calcium ion transport//transcription by RNA polymerase III//histone modification//DNA replication initiation//oxidative phosphorylation//protein processing//proton transmembrane transport//regulation of DNA-templated transcription//intracellular calcium ion homeostasis//transcription elongation by RNA polymerase II	GO:0008134//GO:0005219//GO:0046961//GO:0003677//GO:0004190	transcription factor binding//ryanodine-sensitive calcium-release channel activity//proton-transporting ATPase activity, rotational mechanism//DNA binding//aspartic-type endopeptidase activity	GO:0005622//GO:0032040//GO:0005789//GO:0033179//GO:0016593//GO:0005730//GO:0019031//GO:0005667	intracellular anatomical structure//small-subunit processome//endoplasmic reticulum membrane//proton-transporting V-type ATPase, V0 domain//Cdc73/Paf1 complex//nucleolus//viral envelope//transcription regulator complex	--	--
Cluster-28115.45574	144.507	47.3354	1.6082	8.6698e-07	0.00037539	3020	hypothetical protein B7P43_G10863 [Cryptotermes secundus]	--	--	--	Ryanodine Receptor TM 4-6//Mitochondrial protein Pet20//V-type ATPase 116kDa subunit family//Presenilin//KaiB domain//Organic Anion Transporter Polypeptide (OATP) family//Spider insecticidal peptide//N-glycosylation protein//Ctr copper transporter family//tRNA methyltransferase complex GCD14 subunit//Integral membrane protein EMC3/TMCO1-like//MAS20 protein import receptor	GO:0006816//GO:0006605//GO:0055085//GO:0035434//GO:0009451//GO:0048511//GO:1902600//GO:0006119//GO:0008033//GO:0016485//GO:0034599//GO:0030488//GO:0006825//GO:0006886//GO:0006874	calcium ion transport//protein targeting//transmembrane transport//copper ion transmembrane transport//RNA modification//rhythmic process//proton transmembrane transport//oxidative phosphorylation//tRNA processing//protein processing//cellular response to oxidative stress//tRNA methylation//copper ion transport//intracellular protein transport//intracellular calcium ion homeostasis	GO:0005219//GO:0046961//GO:0005375//GO:0016429//GO:0004190	ryanodine-sensitive calcium-release channel activity//proton-transporting ATPase activity, rotational mechanism//copper ion transmembrane transporter activity//tRNA (adenine-N1-)-methyltransferase activity//aspartic-type endopeptidase activity	GO:0005622//GO:0033179//GO:0005742//GO:0005789//GO:0005739//GO:0005576//GO:0016020//GO:0031515	intracellular anatomical structure//proton-transporting V-type ATPase, V0 domain//mitochondrial outer membrane translocase complex//endoplasmic reticulum membrane//mitochondrion//extracellular region//membrane//tRNA (m1A) methyltransferase complex	--	--
Cluster-28115.50924	105.621	350.069	-1.7299	9.1049e-07	0.0003906	3404	--	--	--	--	TROVE domain//SacI homology domain	--	--	GO:0016791//GO:0003723	phosphatase activity//RNA binding	--	--	--	--
Cluster-28115.72414	214.053	73.2406	1.5442	9.0593e-07	0.0003906	991	--	--	--	--	--	--	--	--	--	--	--	--	--
Cluster-28115.47011	38.2694	4.19545	3.2101	9.6926e-07	0.00041454	574	--	Rhipicephalus appendiculatus isolate RAHD_48 Ruka SINE elements	--	--	--	--	--	--	--	--	--	--	--
Cluster-28115.28187	275.341	123.78	1.1534	1.023e-06	0.0004362	1280	GTPase Rho, putative [Ixodes scapularis]	--	Ras homolog gene family, member A	GTP-binding protein RHO1 OS=Candida albicans (strain SC5314 / ATCC MYA-2876) OX=237561 GN=RHO1 PE=3 SV=1	Carbohydrate/starch-binding module (family 21)//Ras family	--	--	GO:0005525//GO:0003924//GO:0005515	GTP binding//GTPase activity//protein binding	--	--	Ras-related small GTPase, Rho type	--
Cluster-28115.36980	200.576	66.6114	1.5857	1.1401e-06	0.00048171	717	TPA_inf: serine protease-like protein precursor [Amblyomma variegatum]	TPA_inf: Amblyomma variegatum serine protease-like protein precursor, mRNA, partial cds	--	--	--	--	--	--	--	--	--	--	--
Cluster-28115.42077	26.2532	142.855	-2.4453	1.16e-06	0.00048865	2855	--	--	--	--	--	--	--	--	--	--	--	--	--
Cluster-28115.60814	142.248	52.2118	1.4469	1.1865e-06	0.0004983	553	--	--	--	--	--	--	--	--	--	--	--	--	--
Cluster-28115.24225	29.3107	1.23694	4.5477	1.1907e-06	0.00049858	2407	--	--	--	--	--	--	--	--	--	--	--	--	--
Cluster-28115.11147	56.4002	7.68627	2.8863	1.1957e-06	0.0004992	585	--	--	--	--	PAT complex subunit CCDC47	GO:0032469	endoplasmic reticulum calcium ion homeostasis	GO:0005509	calcium ion binding	GO:0005783	endoplasmic reticulum	--	--
Cluster-28115.36214	32.3577	2.26328	3.8645	1.2025e-06	0.00050053	379	--	--	--	--	--	--	--	--	--	--	--	--	--
Cluster-28115.16737	67.4832	12.817	2.3806	1.2394e-06	0.00051436	1925	glycosyl hydrolase 18-like chitinase short isoform [Amblyomma americanum]	Amblyomma americanum glycosyl hydrolase 18-like chitinase long isoform mRNA, complete cds, alternatively spliced	--	--	--	--	--	--	--	--	--	--	--
Cluster-28115.33432	116.32	36.2113	1.6772	1.2572e-06	0.0005202	1258	secreted salivary gland peptide, putative, partial [Ixodes scapularis]	--	--	--	--	--	--	--	--	--	--	--	--
Cluster-28115.41283	91.8219	22.1838	2.0539	1.2689e-06	0.0005235	1794	--	--	--	--	Telomere recombination	--	--	GO:0003725	double-stranded RNA binding	--	--	--	--
Cluster-28115.43126	111.939	22.094	2.3291	1.2874e-06	0.00052957	1437	endonuclease-reverse transcriptase [Bombyx mori]	--	--	Putative uncharacterized transposon-derived protein F52C9.6 OS=Caenorhabditis elegans OX=6239 GN=F52C9.6 PE=5 SV=1	--	--	--	--	--	--	--	--	--
Cluster-28115.87491	36.8099	4.11467	3.1675	1.3148e-06	0.00053926	702	--	--	--	--	--	--	--	--	--	--	--	--	--
Cluster-28115.41876	80.0556	22.5229	1.8272	1.3588e-06	0.00055464	1579	chitinase, putative [Ixodes scapularis]	--	chitinase	Endochitinase OS=Manduca sexta OX=7130 PE=2 SV=1	Glycosyl hydrolases family 18	GO:0005975	carbohydrate metabolic process	--	--	--	--	--	--
Cluster-28115.11148	96.13	15.2904	2.6571	1.4171e-06	0.00057349	1852	--	--	--	--	Nuclear receptor coactivator, DUF1518	--	--	--	--	GO:0005634	nucleus	--	--
Cluster-28115.39014	415.531	154.643	1.4279	1.4188e-06	0.00057349	2187	--	--	--	--	Anaerobic c4-dicarboxylate membrane transporter//Ribosomal protein L13	GO:0015740//GO:0042254//GO:0006412	C4-dicarboxylate transport//ribosome biogenesis//translation	GO:0015556//GO:0003735	C4-dicarboxylate transmembrane transporter activity//structural constituent of ribosome	GO:0005840	ribosome	--	--
Cluster-28115.65769	56.6159	11.6939	2.2788	1.4135e-06	0.00057349	1132	CAP-Gly domain-containing linker protein, putative [Ixodes scapularis]	--	CAP-Gly domain-containing linker protein 1	--	--	--	--	--	--	--	--	--	--
Cluster-28115.72305	39.7507	4.94241	2.9943	1.4307e-06	0.00057663	685	--	--	--	--	--	--	--	--	--	--	--	--	--
Cluster-28115.73018	123.899	30.6223	2.0148	1.5364e-06	0.00061567	2136	uncharacterized protein LOC111612673 [Centruroides sculpturatus]	--	--	Putative 115 kDa protein in type-1 retrotransposable element R1DM OS=Drosophila melanogaster OX=7227 GN=R1A1-element\ORF2 PE=4 SV=1	RNase H	GO:0051252	regulation of RNA metabolic process	GO:0003676//GO:0004523	nucleic acid binding//RNA-DNA hybrid ribonuclease activity	--	--	--	--
Cluster-28115.81476	47.4641	6.46134	2.8631	1.6252e-06	0.00064754	788	--	--	--	--	--	--	--	--	--	--	--	--	--
Cluster-28115.25725	32.7541	2.06066	3.9309	1.6576e-06	0.00065858	501	--	--	--	--	--	--	--	--	--	--	--	--	--
Cluster-28115.88476	48.5565	5.39529	3.1403	1.6763e-06	0.00066413	1701	--	--	--	--	--	--	--	--	--	--	--	--	--
Cluster-28115.47471	629.431	1406.97	-1.1605	1.7339e-06	0.00068502	2433	--	--	--	--	Mitochondrial ATP synthase epsilon chain//Ribosomal protein S17//Galactose binding lectin domain	GO:0042254//GO:0006412//GO:0015986	ribosome biogenesis//translation//proton motive force-driven ATP synthesis	GO:0046933//GO:0003735//GO:0030246	proton-transporting ATP synthase activity, rotational mechanism//structural constituent of ribosome//carbohydrate binding	GO:0005840//GO:0000275//GO:0045259	ribosome//mitochondrial proton-transporting ATP synthase complex, catalytic sector F(1)//proton-transporting ATP synthase complex	--	--
Cluster-28115.15941	29.5903	0.328424	6.4473	1.7967e-06	0.00070389	751	--	--	--	--	--	--	--	--	--	--	--	--	--
Cluster-28115.33087	702.489	261.756	1.4239	1.831e-06	0.00071332	3492	histone H2B [Nuttalliella namaqua]	Anopheles gambiae str. PEST AGAP012895-RA (AgaP_AGAP012895), mRNA	histone H2B	Histone H2B OS=Drosophila teissieri OX=7243 GN=His2B PE=3 SV=3	Transcription initiation factor TFIID subunit A//Core histone H2A/H2B/H3/H4	GO:0006352	DNA-templated transcription initiation	GO:0003677	DNA binding	GO:0005669	transcription factor TFIID complex	--	--
Cluster-28115.58837	17.1661	77.0673	-2.1722	1.8265e-06	0.00071332	1109	--	--	--	--	--	--	--	--	--	--	--	--	--
Cluster-28115.25496	74.0162	17.8269	2.0589	1.8476e-06	0.00071775	1913	--	--	--	--	--	--	--	--	--	--	--	--	--
Cluster-28115.29358	86.5146	24.7384	1.8051	1.9183e-06	0.00074318	1557	PREDICTED: uncharacterized protein LOC109032434 [Bemisia tabaci]	--	U8 snoRNA-decapping enzyme	U8 snoRNA-decapping enzyme OS=Homo sapiens OX=9606 GN=NUDT16 PE=1 SV=2	Phorbol-12-myristate-13-acetate-induced	GO:0006974//GO:0006915//GO:0001836//GO:0006919	cellular response to DNA damage stimulus//apoptotic process//release of cytochrome c from mitochondria//activation of cysteine-type endopeptidase activity involved in apoptotic process	--	--	--	--	--	--
Cluster-28115.36589	91.1539	22.7558	2.0038	1.9827e-06	0.000766	570	--	--	--	--	A-macroglobulin receptor binding domain	--	--	--	--	GO:0005576	extracellular region	--	--
Cluster-28115.25489	39.1623	2.92147	3.7675	2.0041e-06	0.00077212	959	--	--	--	--	Spasmodic peptide gm9a; conotoxin from Conus species	--	--	--	--	GO:0005576	extracellular region	--	--
Cluster-28115.15213	19.2697	0	6.7903	2.015e-06	0.00077418	768	--	--	--	--	--	--	--	--	--	--	--	--	--
Cluster-28115.21538	73.608	15.1173	2.2763	2.0295e-06	0.0007755	725	--	--	--	--	--	--	--	--	--	--	--	--	--
Cluster-28115.47938	42.0243	123.874	-1.563	2.0244e-06	0.0007755	2713	--	--	--	--	--	--	--	--	--	--	--	--	--
Cluster-28115.43477	433.842	162.196	1.4179	2.1105e-06	0.00080425	630	TPA_inf: ixoderin precursor [Amblyomma variegatum]	--	--	Techylectin-5A OS=Tachypleus tridentatus OX=6853 PE=1 SV=1	--	--	--	--	--	--	--	--	--
Cluster-28115.64390	108.204	270.323	-1.3194	2.1226e-06	0.00080667	1157	nuclear hormone receptor FTZ-F1-like isoform X3 [Varroa jacobsoni]	PREDICTED: Frankliniella occidentalis nuclear hormone receptor FTZ-F1 (LOC113205682), mRNA	nuclear receptor subfamily 5 group A member 3	Nuclear hormone receptor FTZ-F1 OS=Bombyx mori OX=7091 GN=FTZ-F1 PE=1 SV=2	Zinc finger, C4 type (two domains)//Transcription factor IIA, alpha/beta subunit//Suppressor of forked protein (Suf)	GO:0006396//GO:0006367//GO:0006355	RNA processing//transcription initiation at RNA polymerase II promoter//regulation of DNA-templated transcription	GO:0043565//GO:0008270//GO:0003700	sequence-specific DNA binding//zinc ion binding//DNA-binding transcription factor activity	GO:0005634//GO:0005672//GO:0005667	nucleus//transcription factor TFIIA complex//transcription regulator complex	Nuclear hormone receptor betaFTZ-F1	SF-like
Cluster-28115.92658	28.6551	0.907178	4.9379	2.1292e-06	0.00080701	869	unnamed protein product [Anisakis simplex]	--	--	--	--	--	--	--	--	--	--	--	--
Cluster-28115.11379	43.5051	5.84959	2.8816	2.1699e-06	0.00082021	2253	--	--	--	--	Major spike protein (G protein)//Arthropod defensin//Mitochondrial import receptor subunit Tom22//Scorpion toxin-like domain	GO:0006886//GO:0006810//GO:0019048//GO:0006952	intracellular protein transport//transport//modulation by virus of host process//defense response	GO:0008200//GO:0019871	ion channel inhibitor activity//sodium channel inhibitor activity	GO:0005576//GO:0005741	extracellular region//mitochondrial outer membrane	--	--
Cluster-28115.59200	80.1424	23.3506	1.7741	2.2235e-06	0.00083817	1878	--	Rhipicephalus appendiculatus isolate RAHD_87 Ruka SINE elements	--	--	--	--	--	--	--	--	--	--	--
Cluster-28115.49919	316.657	751.874	-1.2471	2.2624e-06	0.00085056	1259	--	--	--	--	--	--	--	--	--	--	--	--	--
Cluster-28115.86233	39.3197	4.11467	3.26	2.4406e-06	0.00091509	645	--	--	--	--	--	--	--	--	--	--	--	--	--
Cluster-28115.25765	44.2563	6.70906	2.7331	2.5877e-06	0.00096508	1293	--	--	--	--	Tumour necrosis factor receptor stn_TNFRSF12A_TNFR domain//Bacterial RNA polymerase, alpha chain C terminal domain	GO:0006144//GO:0006206//GO:0006351//GO:0043065	purine nucleobase metabolic process//pyrimidine nucleobase metabolic process//DNA-templated transcription//positive regulation of apoptotic process	GO:0003677//GO:0003899//GO:0005515	DNA binding//DNA-directed 5'-3' RNA polymerase activity//protein binding	GO:0005886//GO:0005730	plasma membrane//nucleolus	--	--
Cluster-28115.66133	179.22	59.455	1.5891	2.5822e-06	0.00096508	4170	--	--	--	--	CDR ABC transporter//Ethylene insensitive 3	GO:0006810//GO:0055085	transport//transmembrane transport	GO:0005524//GO:0042626	ATP binding//ATPase-coupled transmembrane transporter activity	GO:0005634	nucleus	--	--
Cluster-28115.17297	47.1323	7.78175	2.5923	2.6243e-06	0.00097613	484	--	--	--	--	PIG-X / PBN1	GO:0006506	GPI anchor biosynthetic process	--	--	GO:0005789	endoplasmic reticulum membrane	--	--
Cluster-28115.49906	5342.13	11750.5	-1.1372	2.6396e-06	0.00097921	2006	--	--	--	--	--	--	--	--	--	--	--	--	--
Cluster-28115.64772	16.6832	65.8087	-1.9832	2.6904e-06	0.00099541	2503	--	--	--	--	--	--	--	--	--	--	--	--	--
Cluster-28115.57961	6.5554	47.7711	-2.8737	2.7852e-06	0.0010278	623	--	--	--	--	--	--	--	--	--	--	--	--	--
Cluster-28115.70975	34.0862	2.47389	3.7683	2.9793e-06	0.0010936	451	--	--	--	--	--	--	--	--	--	--	--	--	--
Cluster-28115.59726	37.4196	143.259	-1.9366	3.0079e-06	0.0011012	1336	--	--	--	--	APJ endogenous ligand	GO:0007165	signal transduction	GO:0031704//GO:0005179	apelin receptor binding//hormone activity	--	--	--	--
Cluster-28115.15561	47.3666	6.17136	2.9613	3.164e-06	0.0011553	3132	--	--	--	--	Sodium:neurotransmitter symporter family	--	--	--	--	--	--	--	--
Cluster-28115.26096	94.6888	29.8821	1.6648	3.2823e-06	0.0011954	1915	--	--	--	--	--	--	--	--	--	--	--	--	--
Cluster-28115.83147	153.871	45.0364	1.7715	3.3217e-06	0.0012067	3630	--	--	--	--	--	--	--	--	--	--	--	--	--
Cluster-28115.64477	414.313	184.769	1.1628	3.3556e-06	0.0012158	602	--	--	--	--	--	--	--	--	--	--	--	--	--
Cluster-28115.92101	27.0251	0.329767	6.3173	3.4547e-06	0.0012485	2619	phospholipid scramblase 1, putative, partial [Ixodes scapularis]	--	--	Phospholipid scramblase 3 OS=Rattus norvegicus OX=10116 GN=Plscr3 PE=1 SV=1	Scramblase	GO:0017121//GO:0015914	plasma membrane phospholipid scrambling//phospholipid transport	GO:0017128	phospholipid scramblase activity	--	--	Phospholipid scramblase	--
Cluster-28115.35844	157.787	323.191	-1.0359	3.5606e-06	0.0012834	5047	GATA transcription factor [Haemaphysalis longicornis]	--	--	--	--	--	--	--	--	--	--	--	--
Cluster-28115.48222	156.948	53.8588	1.5448	3.5782e-06	0.0012865	1989	hypothetical protein TTRE_0000953901 [Trichuris trichiura]	Daphnia pulex ncRNA, kairomone-inducible transcript	--	Uncharacterized protein ORF91 OS=Phalaenopsis aphrodite subsp. formosana OX=308872 PE=4 SV=1	Conantokin toxin	--	--	--	--	GO:0035792	host cell postsynaptic membrane	--	--
Cluster-28115.31436	240.779	95.0644	1.3411	3.6325e-06	0.0013026	1267	--	--	--	--	gpW//Triabin//Protein of unknown function (DUF2370)	GO:0030001//GO:0007034//GO:0019058//GO:0030682	metal ion transport//vacuolar transport//viral life cycle//mitigation of host defenses by symbiont	--	--	--	--	--	--
Cluster-28115.92477	31.0482	2.87907	3.4466	3.6625e-06	0.00131	1563	--	--	--	--	--	--	--	--	--	--	--	--	--
Cluster-28115.71073	16.8863	0	6.6028	3.7354e-06	0.0013327	440	--	--	--	--	--	--	--	--	--	--	--	--	--
Cluster-28115.69662	41.917	6.42565	2.6863	3.7701e-06	0.0013416	1215	--	--	--	--	DHHC palmitoyltransferase	GO:0042967	obsolete acyl-carrier-protein biosynthetic process	GO:0016409	palmitoyltransferase activity	--	--	--	--
Cluster-28115.58557	111.243	248.007	-1.1547	3.7921e-06	0.001346	3473	ras-related and estrogen-regulated growth inhibitor-like protein [Limulus polyphemus]	--	Ras-related and estrogen-regulated growth inhibitor-like protein	Ras-related and estrogen-regulated growth inhibitor-like protein OS=Danio rerio OX=7955 GN=rergl PE=2 SV=1	YoeB-like toxin of bacterial type II toxin-antitoxin system//ADP-ribosylation factor family//Ras family//MerT mercuric transport protein	GO:0006401//GO:0015694	RNA catabolic process//mercury ion transport	GO:0015097//GO:0005525//GO:0004519//GO:0003924	mercury ion transmembrane transporter activity//GTP binding//endonuclease activity//GTPase activity	GO:0016020	membrane	Ras-related GTPase	--
Cluster-28115.32669	186.852	68.4693	1.4498	3.8117e-06	0.0013496	872	bone morphogenetic protein, putative [Ixodes scapularis]	--	transforming growth factor beta, invertebrate	Bone morphogenetic protein 4 OS=Gallus gallus OX=9031 GN=BMP4 PE=1 SV=1	Transforming growth factor beta like domain	GO:0040007//GO:0008283//GO:0007165	growth//cell population proliferation//signal transduction	GO:0008083	growth factor activity	--	--	--	--
Cluster-28115.39415	177.824	71.0529	1.3257	3.8607e-06	0.0013601	303	--	--	--	--	--	--	--	--	--	--	--	--	--
Cluster-28115.45742	5.13923	42.0068	-3.035	4.0071e-06	0.0014081	2050	--	--	--	--	--	--	--	--	--	--	--	--	--
Cluster-28115.49945	7.11253	51.0108	-2.8385	4.0181e-06	0.0014084	785	--	--	--	--	--	--	--	--	--	--	--	--	--
Cluster-28115.3285	71.5809	185.865	-1.3767	4.0664e-06	0.0014218	1332	UNKNOWN [Stylonychia lemnae]	PREDICTED: Frankliniella occidentalis large subunit ribosomal RNA (LOC113212716), rRNA	--	Uncharacterized protein YLR154C-G OS=Saccharomyces cerevisiae (strain ATCC 204508 / S288c) OX=559292 GN=YLR154C-G PE=2 SV=1	--	--	--	--	--	--	--	--	--
Cluster-28115.20223	35.3207	3.16911	3.4843	4.1634e-06	0.0014512	959	--	--	--	--	--	--	--	--	--	--	--	--	--
Cluster-28115.50987	1605.8	750.013	1.0987	4.1816e-06	0.0014512	3377	PREDICTED: LOW QUALITY PROTEIN: sushi, von Willebrand factor type A, EGF and pentraxin domain-containing protein 1-like [Branchiostoma belcheri]	--	CUB and sushi domain-containing protein	CUB and sushi domain-containing protein 3 OS=Homo sapiens OX=9606 GN=CSMD3 PE=2 SV=3	Hormone receptor domain	GO:0007186	G protein-coupled receptor signaling pathway	GO:0004930	G protein-coupled receptor activity	GO:0016020	membrane	C-type lectin	--
Cluster-28115.38100	141.917	360.873	-1.3447	4.3449e-06	0.0015041	2046	--	--	--	--	--	--	--	--	--	--	--	--	--
Cluster-28115.32067	29.5999	2.43014	3.5753	4.4431e-06	0.0015343	970	--	--	--	--	--	--	--	--	--	--	--	--	--
Cluster-28115.86005	40.8542	3.90943	3.4112	4.4665e-06	0.0015386	1135	--	--	--	--	--	--	--	--	--	--	--	--	--
Cluster-28115.58152	689.871	302.464	1.1907	4.5191e-06	0.0015529	3933	hypothetical protein IscW_ISCW023670 [Ixodes scapularis]	--	--	Probable G-protein coupled receptor Mth-like 11 OS=Drosophila melanogaster OX=7227 GN=mthl11 PE=3 SV=3	7 transmembrane receptor (Secretin family)//Peptidase family M50	GO:0007186//GO:0006508	G protein-coupled receptor signaling pathway//proteolysis	GO:0004930//GO:0004222	G protein-coupled receptor activity//metalloendopeptidase activity	--	--	--	--
Cluster-28115.40256	271.51	124.123	1.126	4.615e-06	0.0015819	1482	--	--	--	--	--	--	--	--	--	--	--	--	--
Cluster-28115.14638	55.4789	10.825	2.3481	4.832e-06	0.0016446	1029	--	--	--	--	--	--	--	--	--	--	--	--	--
Cluster-28115.52309	287.175	583.052	-1.0219	4.8332e-06	0.0016446	1072	--	--	--	--	--	--	--	--	--	--	--	--	--
Cluster-28115.92195	62.0114	11.9705	2.375	4.9846e-06	0.0016921	1012	--	--	--	--	Phosphate transporter family	GO:0006817	phosphate ion transport	GO:0005315	inorganic phosphate transmembrane transporter activity	GO:0016020	membrane	--	--
Cluster-28115.65473	266.209	93.7698	1.5066	5.1199e-06	0.0017338	3069	conserved hypothetical protein [Ixodes scapularis]	--	--	Nose resistant to fluoxetine protein 6 OS=Caenorhabditis elegans OX=6239 GN=nrf-6 PE=1 SV=3	Acyltransferase family	--	--	GO:0016747	acyltransferase activity, transferring groups other than amino-acyl groups	--	--	--	--
Cluster-28115.43756	268.621	126.551	1.0854	5.2182e-06	0.0017543	863	crystallin, alpha B, putative, partial [Ixodes scapularis]	--	crystallin, alpha B	Alpha-crystallin B chain OS=Mesocricetus auratus OX=10036 GN=CRYAB PE=2 SV=1	--	--	--	--	--	--	--	--	--
Cluster-28115.47911	52.5169	149.662	-1.511	5.2176e-06	0.0017543	1275	--	--	--	--	--	--	--	--	--	--	--	--	--
Cluster-28115.58415	26.3712	1.52431	4.0824	5.2058e-06	0.0017543	1126	--	--	--	--	--	--	--	--	--	--	--	--	--
Cluster-28115.16895	29.0739	2.43014	3.5507	5.2578e-06	0.0017634	313	--	--	--	--	--	--	--	--	--	--	--	--	--
Cluster-28115.28519	62.9233	16.2575	1.9593	5.5051e-06	0.0018419	746	Uncharacterized protein APZ42_008836, partial [Daphnia magna]	Daphnia pulex ncRNA, kairomone-inducible transcript	--	--	--	--	--	--	--	--	--	--	--
Cluster-28115.23766	33.3775	3.08699	3.4211	5.5566e-06	0.0018547	2496	--	--	--	--	--	--	--	--	--	--	--	--	--
Cluster-28115.30810	70.6388	18.9446	1.9006	5.6232e-06	0.0018725	1229	--	--	--	--	--	--	--	--	--	--	--	--	--
Cluster-28115.19621	29.4304	1.27532	4.5424	6.0863e-06	0.0020218	1849	--	--	--	--	Colicin immunity protein//FecCD transport family	GO:0030153//GO:0006955	bacteriocin immunity//immune response	GO:0015643//GO:0022857	toxic substance binding//transmembrane transporter activity	GO:0019814//GO:0016020	immunoglobulin complex//membrane	--	--
Cluster-28115.36072	0.332522	26.1195	-6.1593	6.2145e-06	0.0020595	1353	--	--	--	--	--	--	--	--	--	--	--	--	--
Cluster-28115.15942	28.2168	0.866116	4.9309	6.4664e-06	0.0021329	682	--	--	--	--	--	--	--	--	--	--	--	--	--
Cluster-28115.36181	209.281	76.0392	1.4555	6.5571e-06	0.0021577	590	--	--	--	--	--	--	--	--	--	--	--	--	--
Cluster-28115.19238	54.2046	7.15664	2.9372	6.7707e-06	0.0022228	795	--	--	--	--	--	--	--	--	--	--	--	--	--
Cluster-28115.38670	269.548	131.765	1.0328	6.9428e-06	0.002274	3635	receptor-type tyrosine-protein phosphatase T-like isoform X2 [Centruroides sculpturatus]	--	receptor-type tyrosine-protein phosphatase T	Receptor-type tyrosine-protein phosphatase mu OS=Mus musculus OX=10090 GN=Ptprm PE=1 SV=2	Purple acid Phosphatase, N-terminal domain//Fibronectin type III domain//Protein-tyrosine phosphatase	GO:0006470//GO:0006771//GO:0006570//GO:0019497	protein dephosphorylation//riboflavin metabolic process//tyrosine metabolic process//hexachlorocyclohexane metabolic process	GO:0004725//GO:0003993//GO:0005515//GO:0046872	protein tyrosine phosphatase activity//acid phosphatase activity//protein binding//metal ion binding	--	--	--	--
Cluster-28115.34599	126.703	48.2956	1.3885	7.1679e-06	0.0023422	1565	TPA_inf: hypothetical conserved secreted protein 930 [Amblyomma variegatum]	TPA_inf: Amblyomma variegatum hypothetical conserved secreted protein 930 mRNA, partial cds	RNA exonuclease 1	--	WD domain, G-beta repeat	--	--	GO:0005515	protein binding	--	--	--	--
Cluster-28115.21214	31.488	3.09236	3.3351	7.3196e-06	0.0023862	2446	--	--	--	--	GRF zinc finger	--	--	GO:0008270	zinc ion binding	--	--	--	--
Cluster-28115.16932	58.2473	13.6711	2.0963	7.5261e-06	0.0024422	3493	--	Rhipicephalus microplus glycine rich-protein (grp) mRNA, complete cds	--	--	--	--	--	--	--	--	--	--	--
Cluster-28115.41974	96.5039	31.3829	1.6243	7.9698e-06	0.0025682	2361	leucine-rich repeat containing protein [Haemaphysalis longicornis]	Rhipicephalus microplus strain Deutsch clone boom1_13804, complete sequence	--	--	--	--	--	--	--	--	--	--	--
Cluster-28115.48513	201.483	90.9287	1.1456	7.9345e-06	0.0025682	2953	--	--	--	--	--	--	--	--	--	--	--	--	--
Cluster-28115.68827	43.8669	5.47077	3.0191	7.9566e-06	0.0025682	475	--	--	--	--	--	--	--	--	--	--	--	--	--
Cluster-28115.43478	39.7599	5.19408	2.9186	8.0407e-06	0.0025851	2576	dorin M-like protein, partial [Haemaphysalis punctata]	--	--	Techylectin-5B OS=Tachypleus tridentatus OX=6853 PE=1 SV=1	Ferric reductase NAD binding domain//Egg-laying hormone precursor//NOTCH protein	GO:0007165//GO:0030154//GO:0007275	signal transduction//cell differentiation//multicellular organism development	GO:0016491//GO:0005179	oxidoreductase activity//hormone activity	GO:0005576	extracellular region	--	--
Cluster-28115.33388	74.6598	22.2369	1.7465	8.2001e-06	0.0026226	854	--	Amblyomma americanum AV422 mRNA, complete cds	--	--	--	--	--	--	--	--	--	--	--
Cluster-28115.44127	41.0571	6.87458	2.5743	8.2134e-06	0.0026226	2770	--	--	--	--	Bacteriophage CII protein	GO:0006355	regulation of DNA-templated transcription	GO:0003677	DNA binding	--	--	--	--
Cluster-28115.16549	27.5605	1.19588	4.4756	8.8045e-06	0.0027925	917	--	--	--	--	--	--	--	--	--	--	--	--	--
Cluster-28115.16724	32.0997	1.89648	4.0875	8.8827e-06	0.0028106	1452	--	--	--	--	--	--	--	--	--	--	--	--	--
Cluster-28115.18602	28.8915	2.88175	3.3407	8.9694e-06	0.0028317	757	--	--	--	--	--	--	--	--	--	--	--	--	--
Cluster-28115.42360	87.0395	25.6259	1.757	9.5293e-06	0.0029949	638	--	Rhipicephalus appendiculatus isolate RAHD_87 Ruka SINE elements	--	--	--	--	--	--	--	--	--	--	--
Cluster-28115.88350	51.2954	5.80584	3.1293	9.5091e-06	0.0029949	1998	--	--	--	--	Draxin	GO:0016055//GO:0007411	Wnt signaling pathway//axon guidance	--	--	GO:0005576	extracellular region	--	--
Cluster-28115.26319	25.0409	0.866116	4.7592	9.7748e-06	0.0030651	539	--	--	--	--	--	--	--	--	--	--	--	--	--
Cluster-28115.25815	29.9546	2.3507	3.6141	1.0121e-05	0.0031596	822	--	Rhipicephalus appendiculatus isolate RAHF_73 Ruka SINE elements	--	--	--	--	--	--	--	--	--	--	--
Cluster-28115.25946	52.4733	12.0553	2.1274	1.0651e-05	0.0033046	394	--	--	--	--	--	--	--	--	--	--	--	--	--
Cluster-28115.49129	472.719	219.334	1.1093	1.0657e-05	0.0033046	937	--	--	--	--	--	--	--	--	--	--	--	--	--
Cluster-28115.41315	15.1703	71.5576	-2.2447	1.0836e-05	0.0033528	891	--	--	--	--	--	--	--	--	--	--	--	--	--
Cluster-28115.82801	97.1578	3.21018	4.9274	1.1218e-05	0.0034634	1392	--	--	--	--	--	--	--	--	--	--	--	--	--
Cluster-28115.61099	54.0296	139.47	-1.366	1.1284e-05	0.003476	950	PREDICTED: uncharacterized protein LOC108673372 [Hyalella azteca]	--	chloride intracellular channel protein 6	Chloride intracellular channel protein 6 OS=Homo sapiens OX=9606 GN=CLIC6 PE=2 SV=3	--	--	--	--	--	--	--	--	--
Cluster-28115.46746	2.37124	31.2289	-3.7143	1.131e-05	0.0034763	758	PREDICTED: putative uncharacterized protein FLJ37770 [Trachymyrmex septentrionalis]	--	--	Protein GVQW3 OS=Homo sapiens OX=9606 GN=GVQW3 PE=2 SV=1	--	--	--	--	--	--	--	--	--
Cluster-28115.28518	15.4275	0	6.4735	1.1409e-05	0.0034991	402	--	--	--	--	--	--	--	--	--	--	--	--	--
Cluster-28115.41274	0	15.1544	-6.3368	1.1935e-05	0.0036366	591	--	--	--	--	--	--	--	--	--	--	--	--	--
Cluster-28115.16550	23.7742	0.986615	4.6399	1.1964e-05	0.0036374	672	--	--	--	--	--	--	--	--	--	--	--	--	--
Cluster-28115.36877	23.6458	0.907178	4.6615	1.2051e-05	0.0036559	718	dorin M-like protein, partial [Haemaphysalis punctata]	--	--	--	--	--	--	--	--	--	--	--	--
Cluster-28115.69384	35.2666	3.62207	3.3144	1.2407e-05	0.0037396	586	--	Rhipicephalus microplus strain Deutsch clone boom1_14607, complete sequence	--	--	--	--	--	--	--	--	--	--	--
Cluster-28115.37962	72.4061	19.9709	1.8562	1.2597e-05	0.0037806	726	--	--	--	--	--	--	--	--	--	--	--	--	--
Cluster-28115.27828	47.687	7.82946	2.583	1.3206e-05	0.003955	645	--	--	--	--	--	--	--	--	--	--	--	--	--
Cluster-28115.21706	279.28	16.5183	4.074	1.3342e-05	0.003987	811	--	--	--	--	--	--	--	--	--	--	--	--	--
Cluster-28115.13221	24.8158	1.85407	3.7258	1.3574e-05	0.0040392	626	reverse transcriptase, putative, partial [Ixodes scapularis]	--	--	Putative 115 kDa protein in type-1 retrotransposable element R1DM OS=Drosophila melanogaster OX=7227 GN=R1A1-element\ORF2 PE=4 SV=1	--	--	--	--	--	--	--	--	--
Cluster-28115.44050	601.561	223.751	1.4284	1.4165e-05	0.0041972	726	secreted salivary gland peptide, putative, partial [Ixodes scapularis]	--	--	--	U1 zinc finger	--	--	GO:0008270	zinc ion binding	--	--	--	--
Cluster-28115.56337	0	15.0205	-6.3222	1.444e-05	0.0042606	716	hemelipoglycoprotein precursor [Dermacentor variabilis]	Dermacentor variabilis hemelipoglycoprotein precursor, mRNA, complete cds	--	--	--	--	--	--	--	--	--	--	--
Cluster-28115.36153	59.5004	14.4855	2.0506	1.4774e-05	0.0043499	1524	--	--	--	--	--	--	--	--	--	--	--	--	--
Cluster-28115.31751	77.3979	20.5362	1.9098	1.4897e-05	0.0043769	1054	--	--	--	--	--	--	--	--	--	--	--	--	--
Cluster-28115.53003	518.518	256.636	1.0142	1.4962e-05	0.0043775	603	--	--	--	--	--	--	--	--	--	--	--	--	--
Cluster-28115.88084	21.1352	0.329767	5.9631	1.495e-05	0.0043775	503	--	--	--	--	--	--	--	--	--	--	--	--	--
Cluster-28115.24020	32.3251	4.07226	2.9855	1.5538e-05	0.0045205	988	--	--	--	--	--	--	--	--	--	--	--	--	--
Cluster-28115.43578	93.1369	32.0249	1.5386	1.5547e-05	0.0045205	609	--	--	--	--	--	--	--	--	--	--	--	--	--
Cluster-28115.67476	164.017	48.1977	1.7593	1.5989e-05	0.0046393	1271	--	--	--	--	--	--	--	--	--	--	--	--	--
Cluster-28115.77731	24.4186	1.89514	3.6921	1.6173e-05	0.0046829	510	--	--	--	--	--	--	--	--	--	--	--	--	--
Cluster-28115.44449	201.381	466.262	-1.2102	1.6633e-05	0.0047947	1630	--	Gryllus bimaculatus mRNA, GBcontig27839	--	--	--	--	--	--	--	--	--	--	--
Cluster-28115.84062	28.4396	1.3137	4.478	1.6662e-05	0.0047947	433	--	--	--	--	--	--	--	--	--	--	--	--	--
Cluster-28115.80146	35.1044	3.82999	3.2045	1.7461e-05	0.0049837	590	unnamed protein product [Brugia timori]	Daphnia pulex ncRNA, kairomone-inducible transcript	--	--	--	--	--	--	--	--	--	--	--
Cluster-28115.59201	427.614	151.41	1.495	1.7605e-05	0.0050101	541	secreted salivary gland peptide, putative [Ixodes scapularis]	--	--	--	--	--	--	--	--	--	--	--	--
Cluster-28115.73627	31.4234	4.36365	2.8426	1.7625e-05	0.0050101	736	--	--	--	--	--	--	--	--	--	--	--	--	--
Cluster-28115.19998	37.9275	4.9781	2.9217	1.8463e-05	0.0052375	1957	--	--	--	--	--	--	--	--	--	--	--	--	--
Cluster-28115.90746	52.0248	6.2178	3.0851	1.8616e-05	0.0052703	606	--	--	--	--	--	--	--	--	--	--	--	--	--
Cluster-28115.12741	26.715	2.14412	3.6149	1.8697e-05	0.0052826	2892	--	Rhipicephalus appendiculatus isolate RAHD_87 Ruka SINE elements	--	--	--	--	--	--	--	--	--	--	--
Cluster-28115.87827	24.7935	1.85542	3.7247	1.9313e-05	0.0054457	905	--	--	--	--	--	--	--	--	--	--	--	--	--
Cluster-28115.45923	410.092	194.549	1.073	1.9746e-05	0.0055564	1196	--	--	--	--	--	--	--	--	--	--	--	--	--
Cluster-28115.26219	31.6386	3.58631	3.1029	1.9976e-05	0.0055986	1951	--	--	--	--	--	--	--	--	--	--	--	--	--
Cluster-28115.87534	96.5991	32.1374	1.5918	1.9937e-05	0.0055986	635	--	--	--	--	--	--	--	--	--	--	--	--	--
Cluster-28115.76455	29.9331	3.29096	3.2194	2.0614e-05	0.0057661	414	--	--	--	--	--	--	--	--	--	--	--	--	--
Cluster-28115.73998	46.7633	8.18693	2.5161	2.1095e-05	0.0058886	1894	--	--	--	--	--	--	--	--	--	--	--	--	--
Cluster-28115.16522	22.0256	1.2356	4.1378	2.1217e-05	0.0059111	2385	--	--	--	--	impB/mucB/samB family	GO:0006281	DNA repair	--	--	--	--	--	--
Cluster-28115.21224	37.452	5.30652	2.8155	2.1473e-05	0.0059585	2537	--	--	--	--	Peptidase family S49 N-terminal//WW domain binding protein 11//Eukaryotic DNA topoisomerase I, DNA binding fragment	GO:0006396//GO:0006265	RNA processing//DNA topological change	GO:0003677//GO:0003917//GO:0004252	DNA binding//DNA topoisomerase type I (single strand cut, ATP-independent) activity//serine-type endopeptidase activity	GO:0005886	plasma membrane	--	--
Cluster-28115.36911	77.9342	23.5904	1.7286	2.2044e-05	0.0060985	2271	hypothetical protein IscW_ISCW003083 [Ixodes scapularis]	--	--	--	TRAF-type zinc finger	--	--	GO:0008270	zinc ion binding	--	--	--	--
Cluster-28115.43169	109.883	219.803	-1.0004	2.2071e-05	0.0060985	1584	U2 small nuclear ribonucleoprotein A, putative [Ixodes scapularis]	--	--	Leucine-rich melanocyte differentiation-associated protein OS=Mus musculus OX=10090 GN=Lrmda PE=1 SV=1	Circovirus 2, anti-apoptotic ORF4//Leucine rich repeat	GO:0039526	modulation by virus of host apoptotic process	GO:0005515	protein binding	--	--	--	--
Cluster-28115.81351	98.0296	28.1222	1.8041	2.2108e-05	0.0060985	647	--	--	--	--	--	--	--	--	--	--	--	--	--
Cluster-28115.12549	44.1066	5.68668	2.9286	2.2855e-05	0.0062552	1656	hypothetical protein BIW11_01219 [Tropilaelaps mercedesae]	--	--	--	--	--	--	--	--	--	--	--	--
Cluster-28115.96091	34.8477	4.27891	3.0551	2.3556e-05	0.0064344	4027	--	--	--	--	Hepatitis E virus ORF-2 (Putative capsid protein)	--	--	--	--	GO:0030430	host cell cytoplasm	--	--
Cluster-28115.48441	370.197	167.989	1.1419	2.3754e-05	0.0064759	4293	secreted salivary gland peptide, putative [Ixodes scapularis]	--	--	Proclotting enzyme OS=Tachypleus tridentatus OX=6853 PE=1 SV=1	Trypsin	GO:0006508	proteolysis	GO:0004252	serine-type endopeptidase activity	--	--	--	--
Cluster-28115.84169	13.4748	0	6.2776	2.3821e-05	0.0064815	674	--	--	--	--	--	--	--	--	--	--	--	--	--
Cluster-28115.43326	291.481	116.962	1.3191	2.4127e-05	0.0065394	330	hebreain [Amblyomma hebraeum]	--	--	Antimicrobial peptide microplusin OS=Rhipicephalus microplus OX=6941 PE=1 SV=1	--	--	--	--	--	--	--	--	--
Cluster-28115.77164	45.3721	9.5154	2.2575	2.4179e-05	0.0065408	1362	--	--	--	--	--	--	--	--	--	--	--	--	--
Cluster-28115.24132	28.121	1.60643	4.1455	2.4578e-05	0.0066358	498	--	--	--	--	--	--	--	--	--	--	--	--	--
Cluster-28115.59213	30.663	3.95579	2.9293	2.4723e-05	0.006662	1268	--	--	--	--	--	--	--	--	--	--	--	--	--
Cluster-28115.67035	96.4105	28.5022	1.7483	2.519e-05	0.0067693	3348	--	--	--	--	Commissureless//Rer1 family	GO:0007411	axon guidance	--	--	--	--	--	--
Cluster-28115.87663	24.0114	1.52296	3.9467	2.5218e-05	0.0067693	776	--	--	--	--	--	--	--	--	--	--	--	--	--
Cluster-28115.35690	290.923	135.861	1.0957	2.5599e-05	0.0068584	5257	--	Bos mutus isolate yakQH1 chromosome 23	--	--	STAT protein, DNA binding domain//Ribonuclease 2-5A	GO:0051252//GO:0006397	regulation of RNA metabolic process//mRNA processing	GO:0003677//GO:0004540	DNA binding//ribonuclease activity	--	--	--	--
Cluster-28115.38234	58.074	15.8892	1.865	2.5708e-05	0.0068745	3248	--	--	--	--	--	--	--	--	--	--	--	--	--
Cluster-28115.10019	84.3275	18.7803	2.1547	2.5765e-05	0.0068766	714	--	--	--	--	--	--	--	--	--	--	--	--	--
Cluster-28115.91509	30.139	2.26194	3.7545	2.5897e-05	0.0068873	1098	--	--	--	--	--	--	--	--	--	--	--	--	--
Cluster-28115.27566	103.975	32.0355	1.6952	2.651e-05	0.0070353	2944	--	--	--	--	Metallothionein family	--	--	GO:0046870	cadmium ion binding	--	--	--	--
Cluster-28115.33353	92.8096	23.6102	1.9631	2.6691e-05	0.0070699	1211	--	--	--	--	--	--	--	--	--	--	--	--	--
Cluster-28115.38420	69.5838	14.7107	2.2241	2.7233e-05	0.0071998	1078	--	--	--	--	--	--	--	--	--	--	--	--	--
Cluster-28115.16148	42.2382	9.17892	2.2071	2.7977e-05	0.0073408	1961	--	--	--	--	Structural protein VP1/VP3	--	--	GO:0005198	structural molecule activity	--	--	--	--
Cluster-28115.64383	36.6704	5.39798	2.7335	2.8127e-05	0.0073527	933	--	--	--	--	--	--	--	--	--	--	--	--	--
Cluster-28115.62177	0	13.5493	-6.1756	2.8439e-05	0.0074066	2344	--	--	--	--	--	--	--	--	--	--	--	--	--
Cluster-28115.77898	98.005	38.0494	1.3652	2.8537e-05	0.0074183	7448	serum amyloid A-2 protein-like [Limulus polyphemus]	--	--	--	Serum amyloid A protein//Myosin N-terminal SH3-like domain	--	--	GO:0003774//GO:0005524	cytoskeletal motor activity//ATP binding	GO:0016459//GO:0005576	myosin complex//extracellular region	--	--
Cluster-28115.50360	400.579	187.147	1.0974	2.8859e-05	0.0074881	303	hebreain [Amblyomma hebraeum]	Amblyomma hebraeum hebreain mRNA, complete cds	--	--	CENP-W protein	GO:0000278//GO:0051382	mitotic cell cycle//kinetochore assembly	GO:0003677	DNA binding	--	--	--	--
Cluster-28115.44399	38.0651	6.92235	2.4594	2.9987e-05	0.0077663	479	--	--	--	--	--	--	--	--	--	--	--	--	--
Cluster-28115.68587	163.568	44.566	1.8748	3.0198e-05	0.0078064	1421	--	--	--	--	--	--	--	--	--	--	--	--	--
Cluster-28115.26425	33.8807	4.4908	2.8824	3.065e-05	0.0079087	2501	--	--	--	--	--	--	--	--	--	--	--	--	--
Cluster-28115.36140	85.7142	25.2021	1.767	3.0711e-05	0.0079099	625	--	--	--	--	--	--	--	--	--	--	--	--	--
Cluster-28115.57139	59.3423	14.9014	1.9957	3.088e-05	0.0079388	1027	--	--	--	--	Guanylate-binding protein, N-terminal domain	--	--	GO:0003924//GO:0005525	GTPase activity//GTP binding	--	--	--	--
Cluster-28115.22566	40.1997	7.90897	2.3504	3.1084e-05	0.0079765	966	--	--	--	--	--	--	--	--	--	--	--	--	--
Cluster-28115.74853	53.5897	11.2927	2.231	3.1147e-05	0.007978	3013	endonuclease-reverse transcriptase [Apostichopus japonicus]	--	--	--	Ribosomal protein S27	GO:0042254//GO:0006412	ribosome biogenesis//translation	GO:0003735	structural constituent of ribosome	GO:0005840	ribosome	--	--
Cluster-28115.88196	13.7423	0	6.3067	3.1595e-05	0.0080635	405	--	--	--	--	--	--	--	--	--	--	--	--	--
Cluster-28115.23552	58.1704	16.5515	1.8106	3.1729e-05	0.0080827	514	--	--	--	--	--	--	--	--	--	--	--	--	--
Cluster-28115.37947	34.3852	5.14899	2.7137	3.2148e-05	0.0081747	773	--	--	--	--	--	--	--	--	--	--	--	--	--
Cluster-28115.22947	24.4175	2.18384	3.4763	3.2222e-05	0.0081786	1088	--	--	--	--	Sodium:neurotransmitter symporter family	--	--	--	--	--	--	--	--
Cluster-28115.34192	26.3713	2.46852	3.4024	3.3226e-05	0.0084075	2279	--	--	--	--	--	--	--	--	--	--	--	--	--
Cluster-28115.71214	64.06	19.1539	1.7415	3.3244e-05	0.0084075	1508	--	--	--	--	--	--	--	--	--	--	--	--	--
Cluster-28115.51513	761.879	1579.49	-1.0516	3.3691e-05	0.0084746	462	--	--	--	--	--	--	--	--	--	--	--	--	--
Cluster-28115.16761	132.089	34.3643	1.9471	3.4452e-05	0.0086503	3491	engorgement factor alpha, partial [Dermacentor variabilis]	--	--	--	Glycosyl hydrolases family 18//Proprotein convertase P-domain	GO:0006508//GO:0005975	proteolysis//carbohydrate metabolic process	GO:0004252	serine-type endopeptidase activity	--	--	--	--
Cluster-7629.0	12.5849	0	6.1774	3.623e-05	0.0090321	325	--	--	--	--	--	--	--	--	--	--	--	--	--
Cluster-28115.29822	207.986	98.721	1.0778	3.7003e-05	0.0092083	777	MAP kinase phosphatase 5, putative [Ixodes scapularis]	--	dual specificity phosphatase 10	Dual specificity protein phosphatase 10 OS=Mus musculus OX=10090 GN=Dusp10 PE=2 SV=2	--	--	--	--	--	--	--	--	--
Cluster-28115.77173	67.7124	15.357	2.1458	3.739e-05	0.0092716	1215	reverse transcriptase-like protein, partial [Amblyomma americanum]	--	--	--	--	--	--	--	--	--	--	--	--
Cluster-28115.35449	166.647	62.5801	1.4076	3.7603e-05	0.009308	1737	conserved hypothetical protein [Ixodes scapularis]	--	--	Neprilysin-1 OS=Trittame loki OX=1295018 PE=1 SV=1	ATP synthase D chain, mitochondrial (ATP5H)//Peptidase family M13	GO:0015986//GO:0006508	proton motive force-driven ATP synthesis//proteolysis	GO:0015078	proton transmembrane transporter activity	GO:0000276	mitochondrial proton-transporting ATP synthase complex, coupling factor F(o)	M13 family peptidase	--
Cluster-28115.48869	2600.62	5474.46	-1.0738	3.7689e-05	0.0093128	876	--	--	--	--	--	--	--	--	--	--	--	--	--
Cluster-28115.33500	37.1423	7.28647	2.3557	3.9049e-05	0.0096149	336	--	--	--	--	Nuclear transition protein 2	GO:0007283	spermatogenesis	GO:0003677	DNA binding	GO:0005634//GO:0000786	nucleus//nucleosome	--	--
Cluster-28115.21707	74.8108	14.6259	2.3366	3.9313e-05	0.0096627	580	--	--	--	--	--	--	--	--	--	--	--	--	--
Cluster-28115.47758	263.363	121.295	1.1198	4.0069e-05	0.0098141	912	--	--	--	--	--	--	--	--	--	--	--	--	--
Cluster-28115.82583	36.4037	5.93305	2.6125	4.0601e-05	0.0099269	3007	--	--	--	--	--	--	--	--	--	--	--	--	--
Cluster-28115.31404	2640.79	80.1024	5.0436	4.1344e-05	0.010056	769	--	--	--	--	--	--	--	--	--	--	--	--	--
Cluster-28115.58590	62.0324	17.4189	1.8286	4.1536e-05	0.010085	407	--	--	--	--	--	--	--	--	--	--	--	--	--
Cluster-28115.16098	174.649	80.1617	1.1231	4.1952e-05	0.010168	3316	melanopsin-B-like [Centruroides sculpturatus]	--	--	G-protein coupled receptor moody OS=Drosophila melanogaster OX=7227 GN=moody PE=2 SV=2	Serpentine type 7TM GPCR chemoreceptor Srw//7 transmembrane receptor (rhodopsin family)	GO:0007186//GO:0007187	G protein-coupled receptor signaling pathway//G protein-coupled receptor signaling pathway, coupled to cyclic nucleotide second messenger	GO:0008528//GO:0004930	G protein-coupled peptide receptor activity//G protein-coupled receptor activity	--	--	--	--
Cluster-28115.81668	22.3158	1.52565	3.8429	4.2612e-05	0.010311	1334	--	--	--	--	--	--	--	--	--	--	--	--	--
Cluster-28115.54464	21.8003	1.31773	4.0933	4.3061e-05	0.010401	328	--	--	--	--	--	--	--	--	--	--	--	--	--
Cluster-28115.15979	28.2288	2.303	3.65	4.409e-05	0.010631	948	--	--	--	--	--	--	--	--	--	--	--	--	--
Cluster-28115.34895	349.217	164.665	1.0827	4.4179e-05	0.010634	1721	--	--	--	--	--	--	--	--	--	--	--	--	--
Cluster-28115.30212	14.8813	79.9323	-2.4298	4.4596e-05	0.010717	307	--	--	--	--	--	--	--	--	--	--	--	--	--
Cluster-28115.33109	34.5019	5.97277	2.5308	4.5079e-05	0.010795	2148	--	--	--	--	Calcium-binding EGF domain//Pvs28 EGF domain	--	--	GO:0005509	calcium ion binding	GO:0016020//GO:0009986	membrane//cell surface	--	--
Cluster-28115.92378	39.7391	7.12222	2.4726	4.5155e-05	0.010795	2915	--	--	--	--	--	--	--	--	--	--	--	--	--
Cluster-28115.71393	126.938	52.5786	1.271	4.5405e-05	0.010836	5106	hypothetical protein IscW_ISCW004744 [Ixodes scapularis]	--	--	--	--	--	--	--	--	--	--	--	--
Cluster-28115.25824	24.4187	2.51361	3.2797	4.5931e-05	0.010906	1965	TPA_inf: ixoderin precursor [Amblyomma variegatum]	TPA_inf: Amblyomma variegatum ixoderin precursor, mRNA, partial cds	--	Techylectin-5A OS=Tachypleus tridentatus OX=6853 PE=1 SV=1	--	--	--	--	--	--	--	--	--
Cluster-28115.45495	295.757	722.165	-1.2875	4.5782e-05	0.010906	2653	hypothetical protein BIW11_11293 [Tropilaelaps mercedesae]	--	--	--	--	--	--	--	--	--	--	--	--
Cluster-28115.79099	195.849	86.768	1.1771	4.5861e-05	0.010906	1816	hypothetical protein X975_17621, partial [Stegodyphus mimosarum]	--	--	--	Alkyl sulfatase dimerisation	--	--	GO:0046983	protein dimerization activity	--	--	--	--
Cluster-28115.34997	54.7066	13.5862	2.0005	4.6056e-05	0.010917	1053	--	--	--	--	Fatty acid desaturase	GO:0006629	lipid metabolic process	--	--	--	--	--	--
Cluster-28115.10657	20.9642	0.986615	4.4572	4.6428e-05	0.010987	721	--	--	--	--	--	--	--	--	--	--	--	--	--
Cluster-28115.89623	29.3529	2.95985	3.3415	4.6683e-05	0.011029	763	--	--	--	--	--	--	--	--	--	--	--	--	--
Cluster-28115.85953	0.665135	30.4417	-5.4914	4.7144e-05	0.011081	337	--	--	--	--	--	--	--	--	--	--	--	--	--
Cluster-28115.17806	31.3284	4.98078	2.6453	4.7247e-05	0.011087	1493	--	--	--	--	FKBP12-rapamycin binding domain	--	--	GO:0044877	protein-containing complex binding	--	--	--	--
Cluster-28115.38959	0	12.6421	-6.0752	4.7471e-05	0.011121	1742	--	--	--	--	--	--	--	--	--	--	--	--	--
Cluster-28115.18497	75.3369	24.9638	1.5903	4.7819e-05	0.011183	4573	hepatocyte growth factor receptor-like [Limulus polyphemus]	--	proto-oncogene tyrosine-protein kinase Met	Hepatocyte growth factor receptor OS=Rhinolophus ferrumequinum OX=59479 GN=MET PE=3 SV=1	Protein tyrosine and serine/threonine kinase//Formaecin family//Sema domain//Protein kinase domain	GO:0042381//GO:0006468//GO:0042742	hemolymph coagulation//protein phosphorylation//defense response to bacterium	GO:0005515//GO:0005524//GO:0004672	protein binding//ATP binding//protein kinase activity	--	--	--	--
Cluster-28115.27458	8.04649	41.9244	-2.3757	5.043e-05	0.011677	7817	hypothetical protein IscW_ISCW017875 [Ixodes scapularis]	--	--	--	--	--	--	--	--	--	--	--	--
Cluster-28115.28749	32.7873	5.56088	2.5466	5.2033e-05	0.011989	2096	--	--	--	--	--	--	--	--	--	--	--	--	--
Cluster-28115.37078	29.9116	80.7789	-1.4332	5.242e-05	0.012058	4991	--	--	--	--	--	--	--	--	--	--	--	--	--
Cluster-28115.92266	110.445	29.6467	1.9047	5.3188e-05	0.012214	1306	secreted salivary gland peptide, putative [Ixodes scapularis]	--	--	--	--	--	--	--	--	--	--	--	--
Cluster-28115.68336	166.334	75.4567	1.1379	5.63e-05	0.012887	2871	uncharacterized protein LOC107441406 [Parasteatoda tepidariorum]	--	--	--	TIR domain//Lipase (class 3)//TIR domain	GO:0006629//GO:0007165	lipid metabolic process//signal transduction	--	--	--	--	--	--
Cluster-28115.86979	47.228	9.43321	2.3081	5.6907e-05	0.013005	1417	--	--	--	--	--	--	--	--	--	--	--	--	--
Cluster-28115.64854	43.6122	9.92319	2.1289	5.7392e-05	0.013094	766	--	--	--	--	--	--	--	--	--	--	--	--	--
Cluster-28115.37007	62.6308	17.1275	1.8677	5.8785e-05	0.01339	1035	--	--	--	--	--	--	--	--	--	--	--	--	--
Cluster-36888.0	26.404	1.52431	4.0904	5.9671e-05	0.01357	520	--	--	--	--	DAP10 membrane protein	GO:0050776//GO:0007165//GO:0014068	regulation of immune response//signal transduction//positive regulation of phosphatidylinositol 3-kinase signaling	GO:0043548//GO:0005102	phosphatidylinositol 3-kinase binding//signaling receptor binding	GO:0016020	membrane	--	--
Cluster-28115.42612	34.5456	6.58453	2.39	5.9952e-05	0.013611	900	--	--	--	--	--	--	--	--	--	--	--	--	--
Cluster-28115.58741	771.764	358.418	1.1064	6.2055e-05	0.014066	474	--	--	--	--	--	--	--	--	--	--	--	--	--
Cluster-28115.71203	80.9467	28.2042	1.5155	6.2859e-05	0.014202	987	--	--	--	--	Glycine radical	--	--	GO:0003824	catalytic activity	--	--	--	--
Cluster-28115.75359	36.3593	5.3596	2.729	6.3597e-05	0.014346	937	--	--	--	--	--	--	--	--	--	--	--	--	--
Cluster-28115.35215	210.458	98.6744	1.0917	6.465e-05	0.01456	724	--	--	--	--	--	--	--	--	--	--	--	--	--
Cluster-28115.84077	21.028	1.52565	3.7566	6.5059e-05	0.014628	2614	--	--	--	--	--	--	--	--	--	--	--	--	--
Cluster-28115.53596	58.9852	18.0664	1.7112	6.5988e-05	0.014813	2810	--	--	--	--	--	--	--	--	--	--	--	--	--
Cluster-28115.65306	9.52753	50.1808	-2.397	6.6621e-05	0.014932	840	--	--	--	--	--	--	--	--	--	--	--	--	--
Cluster-28115.19552	98.5198	27.5486	1.8316	6.7516e-05	0.015084	417	--	--	--	--	--	--	--	--	--	--	--	--	--
Cluster-28115.44147	169.715	341.135	-1.0065	6.7481e-05	0.015084	4884	PiggyBac transposable element-derived protein 1 [Stylophora pistillata]	--	--	PiggyBac transposable element-derived protein 4 OS=Homo sapiens OX=9606 GN=PGBD4 PE=2 SV=3	Radical SAM superfamily//ATP synthase subunit H//MarR family	GO:0006355//GO:1902600//GO:0006119	regulation of DNA-templated transcription//proton transmembrane transport//oxidative phosphorylation	GO:0003700//GO:0003824//GO:0046961//GO:0051536	DNA-binding transcription factor activity//catalytic activity//proton-transporting ATPase activity, rotational mechanism//iron-sulfur cluster binding	GO:0033179//GO:0005667	proton-transporting V-type ATPase, V0 domain//transcription regulator complex	--	--
Cluster-28115.59942	58.3444	15.4034	1.9193	6.849e-05	0.015277	4034	--	--	--	--	--	--	--	--	--	--	--	--	--
Cluster-28115.67058	80.9369	28.4359	1.5152	6.88e-05	0.015322	377	--	--	--	--	--	--	--	--	--	--	--	--	--
Cluster-28115.10693	28.7632	3.58496	2.968	6.9139e-05	0.015373	2396	--	--	--	--	--	--	--	--	--	--	--	--	--
Cluster-28115.66083	145.362	63.8962	1.1827	6.9519e-05	0.015433	643	--	--	--	--	--	--	--	--	--	--	--	--	--
Cluster-28115.98578	22.6485	2.22222	3.3584	6.973e-05	0.015455	3345	--	--	--	--	--	--	--	--	--	--	--	--	--
Cluster-28115.48385	101.406	40.6041	1.3217	7.2266e-05	0.015992	526	--	--	--	--	--	--	--	--	--	--	--	--	--
Cluster-28115.17858	12.0053	0	6.108	7.2833e-05	0.01608	1881	--	--	--	--	Alkali metal cation/H+ antiporter Nha1 C terminus	GO:0006814//GO:0006885	sodium ion transport//regulation of pH	GO:0015385	sodium:proton antiporter activity	GO:0016020	membrane	--	--
Cluster-28115.37804	72.8047	15.2454	2.2657	7.2893e-05	0.01608	1860	--	--	--	--	--	--	--	--	--	--	--	--	--
Cluster-28115.35522	73.8018	20.8026	1.8175	7.3049e-05	0.016089	1082	lysozyme [Dermacentor variabilis]	Dermacentor albipictus lysozyme (lys) gene, lys-3 allele, partial cds	lysozyme C	Lysozyme c-1 OS=Anopheles gambiae OX=7165 GN=AGAP007347 PE=2 SV=2	--	--	--	--	--	--	--	--	--
Cluster-28115.36065	162.355	72.0024	1.1727	7.3283e-05	0.016115	3192	hypothetical protein IscW_ISCW012656 [Ixodes scapularis]	--	--	--	FMRFamide related peptide family//Apolipoprotein A1/A4/E domain	GO:0006869//GO:0007218//GO:0042157	lipid transport//neuropeptide signaling pathway//lipoprotein metabolic process	GO:0008289	lipid binding	GO:0005576	extracellular region	--	--
Cluster-28115.65294	56.1753	16.639	1.7553	7.3477e-05	0.016132	1669	PREDICTED: E3 ubiquitin-protein ligase SIAH1-like [Saccoglossus kowalevskii]	--	E3 ubiquitin-protein ligase SIAH1	E3 ubiquitin-protein ligase sina OS=Drosophila willistoni OX=7260 GN=sina PE=3 SV=1	Seven in absentia protein family	GO:0006511//GO:0007275	ubiquitin-dependent protein catabolic process//multicellular organism development	--	--	GO:0005737	cytoplasm	Zn finger protein	--
Cluster-28115.7958	21.3603	1.31907	4.0626	7.4849e-05	0.016408	437	--	--	--	--	--	--	--	--	--	--	--	--	--
Cluster-28115.58965	34.4066	88.8757	-1.3703	8.0456e-05	0.017499	542	--	--	--	--	--	--	--	--	--	--	--	--	--
Cluster-28115.91799	27.4333	4.03792	2.7558	8.2805e-05	0.017955	997	--	--	--	--	Attractin family	GO:0019953//GO:0007165	sexual reproduction//signal transduction	GO:0000772	mating pheromone activity	GO:0005576	extracellular region	--	--
Cluster-28115.15939	20.5562	1.19588	4.0526	8.4582e-05	0.018289	647	--	--	--	--	--	--	--	--	--	--	--	--	--
Cluster-28115.16891	90.4006	33.953	1.4125	8.4608e-05	0.018289	3922	hypothetical protein IscW_ISCW010566 [Ixodes scapularis]	--	--	--	7tm Chemosensory receptor//7tm Odorant receptor	GO:0050909//GO:0007187//GO:0007608	sensory perception of taste//G protein-coupled receptor signaling pathway, coupled to cyclic nucleotide second messenger//sensory perception of smell	GO:0005549//GO:0004984	odorant binding//olfactory receptor activity	GO:0016020	membrane	--	--
Cluster-28115.101495	35.5343	4.11198	3.1162	8.5738e-05	0.018504	1518	--	--	--	--	--	--	--	--	--	--	--	--	--
Cluster-28115.81448	28.0441	3.45648	3.0185	8.9582e-05	0.019304	1860	--	--	--	--	--	--	--	--	--	--	--	--	--
Cluster-28115.59731	165.167	79.4664	1.053	9.0189e-05	0.019375	2820	--	--	--	--	--	--	--	--	--	--	--	--	--
Cluster-28115.68774	25.524	3.49754	2.8753	9.0909e-05	0.0195	921	--	--	--	--	--	--	--	--	--	--	--	--	--
Cluster-28115.65440	32.1091	3.95318	3.0515	9.3936e-05	0.020088	1195	salivary sulfotransferase, putative, partial [Ixodes scapularis]	--	--	Amine sulfotransferase OS=Oryctolagus cuniculus OX=9986 GN=SULT3A1 PE=1 SV=1	Sulfotransferase domain	--	--	GO:0008146	sulfotransferase activity	--	--	Sulfotransferase	--
Cluster-28115.46081	61.2949	173.718	-1.5055	9.4482e-05	0.020174	1756	--	--	--	--	--	--	--	--	--	--	--	--	--
Cluster-28115.28257	26.6291	3.00621	3.1127	9.5708e-05	0.020404	1314	--	--	--	--	--	--	--	--	--	--	--	--	--
Cluster-28115.63072	4.14139	28.1633	-2.7771	0.0001006	0.021416	1959	--	--	--	--	--	--	--	--	--	--	--	--	--
Cluster-28115.47270	36.7776	8.19499	2.1668	0.000101	0.021468	650	AV422 [Amblyomma americanum]	Amblyomma americanum AV422 mRNA, complete cds	--	--	--	--	--	--	--	--	--	--	--
Cluster-28115.38836	190.981	91.2978	1.0666	0.00010171	0.021585	874	ubiquitin carboxyl-terminal hydrolase CYLD isoform X3 [Parasteatoda tepidariorum]	--	ubiquitin thioesterase	--	--	--	--	--	--	--	--	--	--
Cluster-28115.77426	68.7952	14.2801	2.2645	0.0001019	0.021594	982	--	--	--	--	--	--	--	--	--	--	--	--	--
Cluster-28115.25793	24.1824	2.55198	3.2575	0.0001028	0.021718	1034	lysozyme, putative [Ixodes scapularis]	Dermacentor albipictus lysozyme (lys) gene, lys-3 allele, partial cds	lysozyme C	--	--	--	--	--	--	--	--	--	--
Cluster-28115.91825	11.4153	0	6.0388	0.00010297	0.021721	2007	--	--	--	--	--	--	--	--	--	--	--	--	--
Cluster-28115.25945	29.3522	3.08968	3.2353	0.0001033	0.021757	730	--	--	--	--	Zinc finger, C3HC4 type (RING finger)	--	--	GO:0046872	metal ion binding	--	--	--	--
Cluster-28115.37327	47.6346	12.315	1.9402	0.00010576	0.022209	1371	--	TPA_inf: Amblyomma variegatum hypothetical conserved protein 225 mRNA, complete cds	--	--	Chordopoxvirus multifunctional envelope protein A27	GO:0019064	fusion of virus membrane with host plasma membrane	--	--	GO:0019031	viral envelope	--	--
Cluster-28115.48314	138.504	49.2753	1.4966	0.00010766	0.022539	875	TPA_inf: guanylate-binding protein [Amblyomma variegatum]	PREDICTED: Sorex araneus atlastin GTPase 2 (ATL2), mRNA	atlastin	Atlastin-3 OS=Homo sapiens OX=9606 GN=ATL3 PE=1 SV=1	Guanylate-binding protein, N-terminal domain	--	--	GO:0003924//GO:0005525	GTPase activity//GTP binding	--	--	Guanylate-binding protein	--
Cluster-28115.109209	19.2789	0.985272	4.3353	0.00010988	0.022936	1991	OVO protein [Bombyx mori]	PREDICTED: Penaeus vannamei protein glass-like (LOC113830132), mRNA	KRAB domain-containing zinc finger protein	Transcriptional regulator ovo OS=Drosophila melanogaster OX=7227 GN=ovo PE=1 SV=2	Prokaryotic dksA/traR C4-type zinc finger//ROS/MUCR transcriptional regulator protein//CHY zinc finger	GO:0006355	regulation of DNA-templated transcription	GO:0008270//GO:0003677	zinc ion binding//DNA binding	--	--	--	zf-C2H2
Cluster-28115.12783	10.9001	0	5.9698	0.00011145	0.023229	1202	--	--	--	--	Pestivirus NS2 peptidase	GO:0006144//GO:0006508	purine nucleobase metabolic process//proteolysis	GO:0004252//GO:0004197//GO:0003968//GO:0070008//GO:0016817//GO:0017111	serine-type endopeptidase activity//cysteine-type endopeptidase activity//RNA-dependent RNA polymerase activity//serine-type exopeptidase activity//hydrolase activity, acting on acid anhydrides//ribonucleoside triphosphate phosphatase activity	GO:0031379	RNA-directed RNA polymerase complex	--	--
Cluster-28115.66632	1.37322	20.596	-3.9216	0.00011287	0.023456	1036	--	--	--	--	--	--	--	--	--	--	--	--	--
Cluster-28115.87418	19.2365	0.866116	4.3849	0.00011277	0.023456	730	--	--	--	--	--	--	--	--	--	--	--	--	--
Cluster-28115.64142	53.7279	13.0592	2.0247	0.00011876	0.024571	684	--	Amblyomma americanum glycosyl hydrolase 18-like chitinase long isoform mRNA, complete cds, alternatively spliced	--	--	--	--	--	--	--	--	--	--	--
Cluster-28115.41550	94.2835	31.2408	1.5926	0.00011933	0.024651	577	--	--	--	--	--	--	--	--	--	--	--	--	--
Cluster-28115.19553	21.339	2.26328	3.2611	0.00012101	0.024927	516	--	--	--	--	--	--	--	--	--	--	--	--	--
Cluster-28115.73724	10.8785	0	5.9672	0.00012265	0.025225	301	unnamed protein product [Brugia timori]	Gryllus bimaculatus mRNA, GBcontig31398	--	--	--	--	--	--	--	--	--	--	--
Cluster-28115.86461	0	11.1946	-5.8979	0.00012372	0.025371	782	--	--	--	--	--	--	--	--	--	--	--	--	--
Cluster-28115.36374	0.997566	19.6438	-4.279	0.00012559	0.025716	618	--	--	--	--	--	--	--	--	--	--	--	--	--
Cluster-28115.41990	87.074	194.613	-1.1618	0.00012806	0.026107	3981	prospero protein, putative [Ixodes scapularis]	PREDICTED: Plutella xylostella homeobox protein prospero (LOC105385628), mRNA	prospero homeobox 1	Homeobox protein prospero OS=Drosophila virilis OX=7244 GN=pros PE=3 SV=1	Homeo-prospero domain	--	--	GO:0003677	DNA binding	--	--	Homeobox transcription factor prospero	HPD
Cluster-28115.33296	64.5976	142.576	-1.1401	0.00012904	0.026193	3614	--	--	--	--	Partial alpha/beta-hydrolase lipase region//Conjugal transfer protein TraD	GO:0006629//GO:0000746	lipid metabolic process//obsolete conjugation	--	--	--	--	--	--
Cluster-28115.81449	22.8729	2.46986	3.1982	0.00013105	0.026563	886	--	--	--	--	--	--	--	--	--	--	--	--	--
Cluster-28115.15940	10.5892	0	5.9275	0.00013205	0.026727	717	--	--	--	--	--	--	--	--	--	--	--	--	--
Cluster-28115.31979	113.011	40.4607	1.4794	0.00013425	0.027132	1828	endonuclease-reverse transcriptase [Apostichopus japonicus]	--	--	--	--	--	--	--	--	--	--	--	--
Cluster-28115.59070	220.28	83.9805	1.3942	0.00013607	0.027382	2138	cyclic AMP-dependent transcription factor ATF-3, putative [Ixodes scapularis]	--	-	Cyclic AMP-dependent transcription factor ATF-3 OS=Homo sapiens OX=9606 GN=ATF3 PE=1 SV=2	bZIP Maf transcription factor//bZIP transcription factor//Basic region leucine zipper	GO:0006355	regulation of DNA-templated transcription	GO:0003677//GO:0003700	DNA binding//DNA-binding transcription factor activity	GO:0005667	transcription regulator complex	--	TF_bZIP
Cluster-28115.96460	15.2019	0.328424	5.4894	0.00013628	0.027384	719	--	--	--	--	Sperm antigen HE2	--	--	--	--	GO:0005576	extracellular region	--	--
Cluster-28115.16555	24.1291	2.76259	3.108	0.00013782	0.027578	4269	hypothetical protein evm_014799, partial [Chilo suppressalis]	--	--	--	Sprouty protein (Spry)	GO:0007275//GO:0009966	multicellular organism development//regulation of signal transduction	--	--	GO:0016020	membrane	--	--
Cluster-28115.53588	48.4296	11.8647	2.0123	0.00013766	0.027578	649	--	--	--	--	--	--	--	--	--	--	--	--	--
Cluster-28115.57206	281.7	132.158	1.0934	0.00013792	0.027578	539	--	--	--	--	--	--	--	--	--	--	--	--	--
Cluster-28115.13624	34.4726	4.76749	2.8595	0.00013899	0.027729	1459	--	--	--	--	Fumarate reductase subunit D	GO:0006106	fumarate metabolic process	--	--	GO:0016020	membrane	--	--
Cluster-28115.5914	38.8489	6.65994	2.5494	0.00013919	0.027731	399	--	--	--	--	--	--	--	--	--	--	--	--	--
Cluster-28115.78819	6.75862	38.2391	-2.498	0.00014077	0.028005	552	--	--	--	--	--	--	--	--	--	--	--	--	--
Cluster-28115.26068	49.5867	14.2869	1.8	0.00014104	0.028011	1004	--	--	--	--	--	--	--	--	--	--	--	--	--
Cluster-28115.32359	34.3418	7.24943	2.2452	0.0001412	0.028011	1536	--	--	--	--	--	--	--	--	--	--	--	--	--
Cluster-28115.90949	37.0457	8.68893	2.0839	0.0001443	0.028584	751	--	--	--	--	--	--	--	--	--	--	--	--	--
Cluster-28115.44800	10.1489	50.6815	-2.317	0.00014594	0.028841	946	--	--	--	--	Alpha galactosidase A	GO:0005975	carbohydrate metabolic process	GO:0004553	hydrolase activity, hydrolyzing O-glycosyl compounds	--	--	--	--
Cluster-28115.57034	145.304	59.8599	1.2845	0.000146	0.028841	950	--	--	--	--	Putative inner membrane protein of Enterobacteriaceae	--	--	--	--	--	--	--	--
Cluster-41888.0	18.8079	1.23694	3.909	0.0001468	0.028958	2827	--	--	--	--	--	--	--	--	--	--	--	--	--
Cluster-28115.34261	76.0868	29.5604	1.3639	0.00014886	0.029282	1340	--	--	--	--	--	--	--	--	--	--	--	--	--
Cluster-28115.41545	239.992	85.8497	1.4786	0.00014932	0.029289	3873	--	--	--	--	Geminivirus putative movement protein	GO:0046740	transport of virus in host, cell to cell	--	--	--	--	--	--
Cluster-28115.9094	17.6803	0.946897	4.2264	0.0001493	0.029289	1510	--	--	--	--	--	--	--	--	--	--	--	--	--
Cluster-28115.68676	15.4601	0.328424	5.5107	0.00015662	0.030679	622	--	--	--	--	Cysteine dioxygenase type I//Peptidase family S49 N-terminal	--	--	GO:0005506//GO:0016702//GO:0004252	iron ion binding//oxidoreductase activity, acting on single donors with incorporation of molecular oxygen, incorporation of two atoms of oxygen//serine-type endopeptidase activity	GO:0005886	plasma membrane	--	--
Cluster-28115.97169	18.0559	0.905835	4.2744	0.00015984	0.031265	768	--	Rhipicephalus appendiculatus isolate RAHF_73 Ruka SINE elements	--	--	--	--	--	--	--	--	--	--	--
Cluster-28115.65058	95.9139	27.4906	1.7922	0.00016158	0.031561	1217	--	--	--	--	--	--	--	--	--	--	--	--	--
Cluster-28115.59985	54.6719	13.1226	2.0569	0.00016341	0.031873	1342	--	--	--	--	Catechol dioxygenase N terminus	GO:0018874//GO:0019261//GO:0046232//GO:0042184//GO:0042203//GO:0009712	benzoate metabolic process//1,4-dichlorobenzene catabolic process//carbazole catabolic process//xylene catabolic process//toluene catabolic process//catechol-containing compound metabolic process	GO:0005506//GO:0018576	iron ion binding//catechol 1,2-dioxygenase activity	--	--	--	--
Cluster-28115.10703	41.4014	8.84378	2.2306	0.00016511	0.032161	744	--	--	--	--	--	--	--	--	--	--	--	--	--
Cluster-28115.10401	10.7706	0	5.9545	0.00016728	0.032493	700	--	--	--	--	--	--	--	--	--	--	--	--	--
Cluster-28115.56788	25.0828	72.3578	-1.527	0.00016717	0.032493	1676	--	--	--	--	--	--	--	--	--	--	--	--	--
Cluster-28115.31592	55.7682	18.0678	1.6295	0.00017234	0.033336	1742	--	--	--	--	--	--	--	--	--	--	--	--	--
Cluster-28115.87675	20.0095	1.48325	3.7017	0.00017295	0.033408	596	--	--	--	--	--	--	--	--	--	--	--	--	--
Cluster-28115.60836	67.5357	141.248	-1.0655	0.00017423	0.033609	3661	conserved hypothetical protein [Ixodes scapularis]	--	naked cuticle	Protein naked cuticle homolog OS=Anopheles gambiae OX=7165 GN=nkd PE=2 SV=1	EF-hand domain pair//EF-hand domain//EF hand	--	--	GO:0005509	calcium ion binding	--	--	--	--
Cluster-28115.86268	10.257	0	5.8814	0.00017856	0.03421	342	--	--	--	--	--	--	--	--	--	--	--	--	--
Cluster-28115.79921	11.4055	0	6.0332	0.00017897	0.034241	570	--	--	--	--	--	--	--	--	--	--	--	--	--
Cluster-28115.82845	56.5724	122.487	-1.1144	0.00017977	0.034346	2301	frizzled-9-like [Centruroides sculpturatus]	--	frizzled 9/10	Frizzled-10 OS=Homo sapiens OX=9606 GN=FZD10 PE=1 SV=1	Putative viral replication protein//Ferric reductase NAD binding domain//Frizzled/Smoothened family membrane region//Fz domain	GO:0006260//GO:0006308//GO:0007166//GO:0018142	DNA replication//DNA catabolic process//cell surface receptor signaling pathway//protein-DNA covalent cross-linking	GO:0016779//GO:0016491//GO:0016888//GO:0005515	nucleotidyltransferase activity//oxidoreductase activity//endodeoxyribonuclease activity, producing 5'-phosphomonoesters//protein binding	GO:0016020	membrane	--	--
Cluster-28115.62024	89.155	32.912	1.4428	0.00018029	0.034399	2134	--	--	--	--	--	--	--	--	--	--	--	--	--
Cluster-28115.44169	19.1086	164.557	-3.1095	0.00018478	0.035152	1674	--	--	--	--	--	--	--	--	--	--	--	--	--
Cluster-28115.45286	63.0649	16.4006	1.93	0.00018482	0.035152	1777	putative gag protein, partial [Nuttalliella namaqua]	--	--	--	--	--	--	--	--	--	--	--	--
Cluster-28115.77463	33.8391	6.91698	2.2911	0.00018499	0.035152	2862	--	--	--	--	Erg28 like protein//Diacylglycerol kinase accessory domain//Nitrile hydratase, alpha chain	GO:0046486//GO:0009395//GO:0007205//GO:0006807	glycerolipid metabolic process//phospholipid catabolic process//protein kinase C-activating G protein-coupled receptor signaling pathway//nitrogen compound metabolic process	GO:0003824//GO:0004143//GO:0046914	catalytic activity//diacylglycerol kinase activity//transition metal ion binding	--	--	--	--
Cluster-28115.20494	42.6909	10.7456	1.9916	0.00018585	0.035239	3927	phosphatidylinositol transfer protein SEC14, putative [Ixodes scapularis]	--	--	Alpha-tocopherol transfer protein-like OS=Homo sapiens OX=9606 GN=TTPAL PE=1 SV=2	--	--	--	--	--	--	--	--	--
Cluster-28115.86284	40.8865	10.1722	1.9971	0.00018745	0.035475	403	cell adhesion molecule, putative [Ixodes scapularis]	--	--	--	Fibronectin type III domain	--	--	GO:0005515	protein binding	--	--	--	--
Cluster-28115.41564	1360.62	628.591	1.1135	0.00018961	0.035742	2172	--	--	--	--	--	--	--	--	--	--	--	--	--
Cluster-28115.88749	15.0951	0.328424	5.4803	0.00018933	0.035742	3044	--	--	--	--	Kappa casein	--	--	--	--	GO:0005576	extracellular region	--	--
Cluster-28115.26122	33.0676	5.47211	2.6064	0.00019266	0.036265	679	--	--	--	--	YABBY protein	GO:0007275	multicellular organism development	--	--	--	--	--	--
Cluster-28115.36182	188.682	88.1432	1.0953	0.00019325	0.036326	1155	TPA_inf: serine protease-like protein precursor [Amblyomma variegatum]	TPA_inf: Amblyomma variegatum serine protease-like protein precursor, mRNA, partial cds	--	--	Poxvirus early transcription factor (VETF), large subunit//Interferon-induced transmembrane protein	GO:0045893	positive regulation of DNA-templated transcription	--	--	--	--	--	--
Cluster-28115.38492	224.068	102.578	1.1309	0.00019757	0.037038	799	--	--	--	--	--	--	--	--	--	--	--	--	--
Cluster-28115.16400	203.997	101.097	1.0147	0.00019823	0.037063	4128	cell wall protein, putative, partial [Ixodes scapularis]	--	--	--	Phosphoinositide 3-kinase gamma adapter protein p101 subunit//NifU-like N terminal domain//Na+-transporting oxaloacetate decarboxylase beta subunit	GO:0006814//GO:0016226	sodium ion transport//iron-sulfur cluster assembly	GO:0005506//GO:0016829//GO:0046935//GO:0051536	iron ion binding//lyase activity//1-phosphatidylinositol-3-kinase regulator activity//iron-sulfur cluster binding	GO:0005944	phosphatidylinositol 3-kinase complex, class IB	--	--
Cluster-28115.10377	0	10.7537	-5.8417	0.00020164	0.0376	2319	--	--	--	--	--	--	--	--	--	--	--	--	--
Cluster-28115.41072	43.7002	136.282	-1.6461	0.00020196	0.03761	1596	cuticular protein, partial [Haemaphysalis longicornis]	Rhipicephalus appendiculatus isolate RAHD_87 Ruka SINE elements	--	--	Cellulase N-terminal ig-like domain	GO:0005985//GO:0005975//GO:0005982	sucrose metabolic process//carbohydrate metabolic process//starch metabolic process	GO:0008810	cellulase activity	--	--	--	--
Cluster-28115.19386	0.708172	18.8437	-4.7814	0.00020225	0.037614	3235	--	--	--	--	--	--	--	--	--	--	--	--	--
Cluster-28115.76464	58.7126	8.8054	2.736	0.00020576	0.038166	6288	--	--	--	--	Putative nucleotidyltransferase DUF294//Ribosomal protein S31e	--	--	GO:0008773	[protein-PII] uridylyltransferase activity	GO:0005840	ribosome	--	--
Cluster-28115.73586	21.2217	70.8247	-1.7431	0.00021065	0.038918	1743	Tumor necrosis factor receptor-associated factor-like protein [Rhipicephalus microplus]	--	--	--	Apolipoprotein A1/A4/E domain//SF-assemblin/beta giardin	GO:0006869//GO:0042157	lipid transport//lipoprotein metabolic process	GO:0005200//GO:0008289	structural constituent of cytoskeleton//lipid binding	GO:0005576//GO:0005856	extracellular region//cytoskeleton	--	--
Cluster-28115.26609	139.099	49.8756	1.4758	0.00021244	0.039197	5275	exonuclease-endonuclease-phosphatase domain superfamily, partial [Nuttalliella namaqua]	--	--	RNA-directed DNA polymerase from mobile element jockey OS=Drosophila melanogaster OX=7227 GN=pol PE=1 SV=1	Endonuclease/Exonuclease/phosphatase family//Gonadotropin-releasing hormone//Endonuclease-reverse transcriptase	GO:0007165//GO:0007275	signal transduction//multicellular organism development	GO:0005179//GO:0003824	hormone activity//catalytic activity	GO:0005576	extracellular region	--	--
Cluster-28115.48712	86.7288	179.049	-1.0458	0.00021292	0.039233	1916	--	--	--	--	--	--	--	--	--	--	--	--	--
Cluster-28115.60395	109.071	33.3677	1.7161	0.00021375	0.039283	1487	--	--	--	--	--	--	--	--	--	--	--	--	--
Cluster-28115.74885	40.4576	9.87146	2.0414	0.00021355	0.039283	1811	--	--	--	--	--	--	--	--	--	--	--	--	--
Cluster-28115.17443	29.4275	5.14772	2.5303	0.00021732	0.039776	444	--	--	--	--	--	--	--	--	--	--	--	--	--
Cluster-28115.34709	28.8928	5.43105	2.4214	0.00021778	0.039776	2691	--	--	--	--	--	--	--	--	--	--	--	--	--
Cluster-28115.65815	42.8814	11.0808	1.9569	0.00022266	0.040441	856	--	--	--	--	--	--	--	--	--	--	--	--	--
Cluster-28115.80068	45.6926	10.7335	2.0921	0.00022505	0.040664	1107	--	--	--	--	RSC complex, Rsc14/Ldb7 subunit//Translocon-associated protein, gamma subunit (TRAP-gamma)//MAS20 protein import receptor//Peptidase family S49 N-terminal	GO:0006886//GO:0006338//GO:0006614//GO:0006605	intracellular protein transport//chromatin remodeling//SRP-dependent cotranslational protein targeting to membrane//protein targeting	GO:0004252	serine-type endopeptidase activity	GO:0005742//GO:0005886//GO:0016586	mitochondrial outer membrane translocase complex//plasma membrane//RSC-type complex	--	--
Cluster-28115.14923	24.9016	3.49485	2.8393	0.00022635	0.040847	1003	--	--	--	--	--	--	--	--	--	--	--	--	--
Cluster-28115.70847	91.0493	32.7826	1.4719	0.00022689	0.040892	528	hypothetical protein IscW_ISCW015215 [Ixodes scapularis]	--	--	--	Interleukin-17	GO:0007165	signal transduction	GO:0005125	cytokine activity	GO:0005576	extracellular region	--	--
Cluster-28115.86605	14.0227	0.288705	5.3706	0.00022936	0.041283	1476	--	--	--	--	--	--	--	--	--	--	--	--	--
Cluster-28115.61164	120.046	50.5366	1.2437	0.00023547	0.042328	2806	exonuclease-endonuclease-phosphatase domain superfamily, partial [Nuttalliella namaqua]	--	--	Probable RNA-directed DNA polymerase from transposon BS OS=Drosophila melanogaster OX=7227 GN=RTase PE=2 SV=1	Endonuclease-reverse transcriptase//Alphavirus E1 glycoprotein//Endonuclease/Exonuclease/phosphatase family	--	--	GO:0004252//GO:0003824	serine-type endopeptidase activity//catalytic activity	GO:0055036//GO:0019028	virion membrane//viral capsid	--	--
Cluster-28115.30824	282.587	112.896	1.3198	0.00023822	0.04257	813	--	--	--	--	--	--	--	--	--	--	--	--	--
Cluster-28115.42405	18.9035	1.64615	3.5629	0.00024097	0.042821	746	--	Amblyomma aureolatum microsatellite Ama06 sequence	--	--	--	--	--	--	--	--	--	--	--
Cluster-28115.92485	27.8092	5.02587	2.4677	0.0002472	0.043874	1389	--	--	--	--	Exonuclease VII, large subunit	GO:0006308	DNA catabolic process	GO:0008855	exodeoxyribonuclease VII activity	GO:0009318	exodeoxyribonuclease VII complex	--	--
Cluster-28115.25327	25.009	2.63807	3.1936	0.00024761	0.043891	539	--	--	--	--	Rer1 family	--	--	--	--	--	--	--	--
Cluster-28115.76605	16.6404	0.577411	4.7521	0.00024884	0.044027	356	--	--	--	--	--	--	--	--	--	--	--	--	--
Cluster-28115.98915	40.0505	8.64653	2.2039	0.00024909	0.044027	3351	pancreatic triacylglycerol lipase-like [Limulus polyphemus]	--	--	Inactive pancreatic lipase-related protein 1 OS=Homo sapiens OX=9606 GN=PNLIPRP1 PE=1 SV=1	Lipase//Phospholipase/Carboxylesterase//M-factor	GO:0016042//GO:0007165	lipid catabolic process//signal transduction	GO:0016787//GO:0000772//GO:0016298	hydrolase activity//mating pheromone activity//lipase activity	--	--	--	--
Cluster-28115.58969	24.3878	93.0751	-1.9348	0.00025024	0.044132	1188	--	--	--	--	--	--	--	--	--	--	--	--	--
Cluster-28115.13474	41.3049	11.1932	1.8933	0.0002542	0.044553	1567	uncharacterized protein LOC111634881 [Centruroides sculpturatus]	--	--	--	Golgi 4-transmembrane spanning transporter//Rhodopsin-like GPCR transmembrane domain	GO:0019236//GO:0007186	response to pheromone//G protein-coupled receptor signaling pathway	--	--	--	--	--	--
Cluster-28115.51989	1.68417	24.7681	-3.8698	0.00025398	0.044553	513	--	--	--	--	--	--	--	--	--	--	--	--	--
Cluster-28115.23499	39.8576	9.27306	2.0942	0.00026622	0.046309	323	--	--	--	--	--	--	--	--	--	--	--	--	--
Cluster-28115.90156	19.4612	1.56268	3.6353	0.0002678	0.046525	509	--	--	--	--	--	--	--	--	--	--	--	--	--
Cluster-28115.36832	10.9222	47.8035	-2.1342	0.00026901	0.046678	1404	--	--	--	--	Neuromedin U	GO:0006940	regulation of smooth muscle contraction	--	--	--	--	--	--
Cluster-28115.21523	30.373	3.37972	3.1561	0.00027003	0.046739	652	--	--	--	--	--	--	--	--	--	--	--	--	--
Cluster-28115.43728	8.81899	35.7888	-2.0207	0.00027201	0.046965	1614	--	--	--	--	--	--	--	--	--	--	--	--	--
Cluster-28115.39602	28.493	100.143	-1.8131	0.00027405	0.047084	1182	--	--	--	--	--	--	--	--	--	--	--	--	--
Cluster-28115.82521	45.551	10.2066	2.1664	0.0002745	0.047105	770	uncharacterized protein LOC107437380 [Parasteatoda tepidariorum]	--	--	--	--	--	--	--	--	--	--	--	--
Cluster-28115.30275	37.2397	8.93792	2.0464	0.00028065	0.048085	1415	--	--	--	--	Scorpion short toxin	--	--	--	--	GO:0005576	extracellular region	--	--
Cluster-28115.90510	18.173	1.23426	3.8641	0.0002809	0.048085	2670	--	--	--	--	Accessory gene regulator B//Ham1 family	GO:0009372//GO:0006144//GO:0006206//GO:0009143	quorum sensing//purine nucleobase metabolic process//pyrimidine nucleobase metabolic process//nucleoside triphosphate catabolic process	GO:0008233//GO:0047429	peptidase activity//nucleoside triphosphate diphosphatase activity	--	--	--	--
Cluster-28115.46370	79.2522	159.858	-1.0119	0.00028137	0.048106	3471	Sec14 cytosolic factor, putative [Ixodes scapularis]	--	--	Alpha-tocopherol transfer protein-like OS=Homo sapiens OX=9606 GN=TTPAL PE=1 SV=2	--	--	--	--	--	--	--	--	--
Cluster-28115.12709	32.7644	5.31324	2.6234	0.00028399	0.048496	505	--	--	--	--	--	--	--	--	--	--	--	--	--
Cluster-28115.60235	37.6992	9.02004	2.0592	0.00028775	0.049017	460	--	--	--	--	--	--	--	--	--	--	--	--	--
Cluster-28115.74453	23.9151	2.59036	3.2286	0.00028888	0.049151	331	--	--	--	--	--	--	--	--	--	--	--	--	--
Cluster-28115.70267	57.7657	15.6336	1.8911	0.0002895	0.049196	1328	hypothetical protein IscW_ISCW015215 [Ixodes scapularis]	--	--	--	Interleukin-17	GO:0007165	signal transduction	GO:0005125	cytokine activity	GO:0005576	extracellular region	--	--

## Sheet: Table s4
Table S4. Identification of DEGs from E6 vs PBS6 comparison
gene_id	Ecoli_6h_readcount	PBS_6h_readcount	log2FoldChange	pvalue	padj	Gene Length	NR Description	NT Description	KO Description	Swissprot Description	PFAM description	Gene Ontology Biological Pathway	BP Description	Gene Ontology Molecular Function	MF Description	Gene Ontology Cellular Component	CC Description	KOG Description	Family
Cluster-28115.19852	349.081	51.2985	2.766	4.7965e-26	6.8584e-21	2250	hypothetical protein IscW_ISCW003437 [Ixodes scapularis]	--	--	--	--	--	--	--	--	--	--	--	--
Cluster-28115.10519	238.012	39.8036	2.5803	1.6503e-17	1.0537e-12	916	--	--	--	--	--	--	--	--	--	--	--	--	--
Cluster-28115.53054	10.5717	206.54	-4.3043	2.2108e-17	1.0537e-12	562	--	--	--	--	--	--	--	--	--	--	--	--	--
Cluster-28115.11919	103.473	2.14923	5.5385	4.2091e-16	1.5046e-11	1375	--	--	--	--	--	--	--	--	--	--	--	--	--
Cluster-28115.41653	367.296	39.1983	3.232	1.3338e-13	3.8144e-09	8063	probable ATP-dependent RNA helicase DDX4 [Limulus polyphemus]	--	--	--	NADH-ubiquinone oxidoreductase-G iron-sulfur binding region//CDP-alcohol phosphatidyltransferase//Phosphoprotein associated with glycosphingolipid-enriched//Lipopolysaccharide assembly protein A domain	GO:0035556//GO:0008654//GO:0050868	intracellular signal transduction//phospholipid biosynthetic process//negative regulation of T cell activation	GO:0016780//GO:0016491	phosphotransferase activity, for other substituted phosphate groups//oxidoreductase activity	GO:0005886//GO:0045121//GO:0016020	plasma membrane//membrane raft//membrane	--	--
Cluster-28115.59974	8.94035	93.0631	-3.3796	2.4418e-12	5.8192e-08	1456	--	--	--	--	Zinc finger, ZZ type	--	--	GO:0008270	zinc ion binding	--	--	--	--
Cluster-28115.42809	6.67811	75.9783	-3.5138	3.6734e-12	7.5035e-08	1722	--	--	--	--	--	--	--	--	--	--	--	--	--
Cluster-28115.35643	108.376	12.9281	3.0574	2.0878e-11	3.7316e-07	1274	hypothetical protein IscW_ISCW021626 [Ixodes scapularis]	--	--	--	Thrombin light chain//Zinc knuckle	GO:0007596//GO:0006508	blood coagulation//proteolysis	GO:0004252//GO:0003676//GO:0008270	serine-type endopeptidase activity//nucleic acid binding//zinc ion binding	GO:0005576	extracellular region	--	--
Cluster-28115.51383	88.1399	280.12	-1.6678	5.4423e-11	8.6464e-07	1051	--	--	--	--	--	--	--	--	--	--	--	--	--
Cluster-28115.82931	61.1122	0.960355	5.9885	2.4387e-10	3.487e-06	1357	--	--	--	--	--	--	--	--	--	--	--	--	--
Cluster-28115.83549	77.2385	9.15256	3.0654	3.5764e-10	4.6489e-06	593	hypothetical protein IscW_ISCW021626 [Ixodes scapularis]	TPA_inf: Amblyomma variegatum secreted salivary protein 1024 mRNA, complete cds	--	--	Zinc knuckle//Survival motor neuron protein (SMN)//Cytochrome c	GO:0006397//GO:0006118	mRNA processing//obsolete electron transport	GO:0008270//GO:0009055//GO:0003723//GO:0020037//GO:0003676	zinc ion binding//electron transfer activity//RNA binding//heme binding//nucleic acid binding	GO:0005737//GO:0005634	cytoplasm//nucleus	--	--
Cluster-28115.50444	617.965	106.209	2.5394	1.3834e-09	1.6485e-05	1403	--	--	--	--	--	--	--	--	--	--	--	--	--
Cluster-28115.56539	55.2266	3.92548	3.829	9.7363e-09	9.9441e-05	737	--	--	--	--	--	--	--	--	--	--	--	--	--
Cluster-28115.98997	61.2692	3.25947	4.2443	9.6561e-09	9.9441e-05	1854	--	--	--	--	--	--	--	--	--	--	--	--	--
Cluster-28115.49526	6098.89	1071.88	2.5085	1.3862e-08	0.00012389	346	--	--	--	--	--	--	--	--	--	--	--	--	--
Cluster-28115.96884	87.7922	12.9464	2.7521	1.3582e-08	0.00012389	1878	hypothetical protein IscW_ISCW019291 [Ixodes scapularis]	--	--	--	--	--	--	--	--	--	--	--	--
Cluster-28115.45482	115.641	24.9311	2.2126	3.5523e-08	0.00026733	1048	--	--	--	--	--	--	--	--	--	--	--	--	--
Cluster-28115.67152	1.34511	41.6755	-4.9701	3.2654e-08	0.00026733	1480	hypothetical protein B7P43_G10215, partial [Cryptotermes secundus]	--	--	--	--	--	--	--	--	--	--	--	--
Cluster-28115.86969	146.644	30.2397	2.2739	3.5221e-08	0.00026733	3769	--	--	--	--	--	--	--	--	--	--	--	--	--
Cluster-28115.56535	147.481	15.5542	3.2478	4.1077e-08	0.00029368	2247	--	--	--	--	--	--	--	--	--	--	--	--	--
Cluster-28115.47709	55.8579	175.835	-1.6531	4.4871e-08	0.00030552	2123	--	--	--	--	Connector enhancer of kinase suppressor of ras 2/3 domain	GO:0009966	regulation of signal transduction	--	--	GO:0016020//GO:0005737	membrane//cytoplasm	--	--
Cluster-28115.88643	0	43.5353	-7.8908	5.8653e-08	0.00038121	2231	--	--	--	--	--	--	--	--	--	--	--	--	--
Cluster-28115.41558	58.8978	372.342	-2.6609	6.3657e-08	0.00039575	701	secreted salivary gland peptide, putative, partial [Ixodes scapularis]	--	--	--	--	--	--	--	--	--	--	--	--
Cluster-28115.45286	241.962	50.9568	2.2511	6.7646e-08	0.00040302	1777	putative gag protein, partial [Nuttalliella namaqua]	--	--	--	--	--	--	--	--	--	--	--	--
Cluster-28115.43550	5.61714	336.849	-5.905	9.0516e-08	0.00051771	1985	--	--	--	--	--	--	--	--	--	--	--	--	--
Cluster-28115.68415	1.3449	69.2821	-5.6997	1.1201e-07	0.00061599	338	--	--	--	--	--	--	--	--	--	--	--	--	--
Cluster-28115.58225	295.787	781.488	-1.4018	1.1858e-07	0.00062798	3784	gamma-interferon inducible lysosomal thiol reductase, partial [Amblyomma americanum]	Amblyomma americanum gamma-interferon inducible lysosomal thiol reductase (p6-1-3) mRNA, partial cds	interferon, gamma-inducible protein 30	Gamma-interferon-inducible lysosomal thiol reductase OS=Carassius auratus OX=7957 GN=ifi30 PE=1 SV=1	Photosystem II reaction centre N protein (psbN)//Gamma interferon inducible lysosomal thiol reductase (GILT)	GO:0015979	photosynthesis	GO:0016671	oxidoreductase activity, acting on a sulfur group of donors, disulfide as acceptor	GO:0016020	membrane	Gamma-interferon inducible lysosomal thiol reductase	--
Cluster-28115.46886	89.3736	22.9135	1.966	1.3196e-07	0.00067386	3348	--	--	--	--	--	--	--	--	--	--	--	--	--
Cluster-28115.8320	110.577	24.5536	2.1749	1.4479e-07	0.00071389	476	--	--	--	--	Tryptophanase operon leader peptide	GO:0031554//GO:0031556	regulation of termination of DNA-templated transcription//transcriptional attenuation by ribosome	--	--	--	--	--	--
Cluster-28115.41308	108.537	32.6639	1.7311	1.5681e-07	0.00074738	2607	tangerin, putative [Ixodes scapularis]	--	--	--	--	--	--	--	--	--	--	--	--
Cluster-28115.12421	16.6309	116.124	-2.8048	1.8097e-07	0.00083471	1769	Protein 4.1-like [Mizuhopecten yessoensis]	--	--	--	SIT4 phosphatase-associated protein	GO:0043666	regulation of phosphoprotein phosphatase activity	GO:0019903	protein phosphatase binding	--	--	--	--
Cluster-28115.29884	67.5388	13.2008	2.3553	2.1539e-07	0.00094866	1157	--	--	--	--	--	--	--	--	--	--	--	--	--
Cluster-28115.51762	13.1342	94.9446	-2.8613	2.1894e-07	0.00094866	1828	--	--	--	--	--	--	--	--	--	--	--	--	--
Cluster-28115.11831	37.9457	3.55163	3.4216	2.5572e-07	0.0010755	934	--	--	--	--	--	--	--	--	--	--	--	--	--
Cluster-28115.48212	580.181	1291.63	-1.1549	2.7044e-07	0.0011049	3159	hypothetical protein IscW_ISCW019767, partial [Ixodes scapularis]	--	--	Protein Skeletor, isoforms B/C OS=Drosophila melanogaster OX=7227 GN=Skeletor PE=1 SV=2	--	--	--	--	--	--	--	--	--
Cluster-28115.57704	362.229	2000.01	-2.4651	4.3978e-07	0.0017467	991	--	TPA_inf: Amblyomma variegatum hypothetical glycine-rich secreted cement protein mRNA, complete cds	--	--	--	--	--	--	--	--	--	--	--
Cluster-28115.36208	66.2549	378.104	-2.5125	5.0366e-07	0.0019464	1562	--	--	--	--	Spc19	GO:0008608	attachment of spindle microtubules to kinetochore	--	--	GO:0005876//GO:0042729	spindle microtubule//DASH complex	--	--
Cluster-28115.44169	0.965213	167.064	-7.4136	5.4417e-07	0.0020476	1674	--	--	--	--	--	--	--	--	--	--	--	--	--
Cluster-28115.97361	0	35.0235	-7.5774	5.9951e-07	0.002198	2166	--	--	--	--	--	--	--	--	--	--	--	--	--
Cluster-28115.29061	428.674	1845.77	-2.1062	7.1738e-07	0.0024423	3795	TPA_exp: putative cement protein [Amblyomma variegatum]	TPA_inf: Amblyomma variegatum putative cement protein mRNA, complete cds	--	--	--	--	--	--	--	--	--	--	--
Cluster-28115.51658	105.894	265.185	-1.3254	7.0499e-07	0.0024423	6749	fatty acyl-CoA elongase, putative [Ixodes scapularis]	PREDICTED: Oncorhynchus tshawytscha ELOVL fatty acid elongase 7 (elovl7), transcript variant X6, mRNA	elongation of very long chain fatty acids protein 7	Elongation of very long chain fatty acids protein AAEL008004 OS=Aedes aegypti OX=7159 GN=AAEL008004 PE=2 SV=2	GNS1/SUR4 family//ATP synthase E chain	GO:0042967//GO:0006633//GO:0015986	obsolete acyl-carrier-protein biosynthetic process//fatty acid biosynthetic process//proton motive force-driven ATP synthesis	GO:0009922//GO:0015078	fatty acid elongase activity//proton transmembrane transporter activity	GO:0000276//GO:0009923	mitochondrial proton-transporting ATP synthase complex, coupling factor F(o)//fatty acid elongase complex	--	--
Cluster-28115.70449	16.8214	100.535	-2.5775	6.9955e-07	0.0024423	4085	--	Ixodes ricinus microRNA iri-mir-1175 gene, complete sequence	--	--	TIM21//Zinc knuckle	GO:0030150	protein import into mitochondrial matrix	GO:0003676//GO:0008270	nucleic acid binding//zinc ion binding	GO:0005744	TIM23 mitochondrial import inner membrane translocase complex	--	--
Cluster-28115.47926	66.8875	177.312	-1.4052	8.251e-07	0.0026813	627	--	--	--	--	Lipoprotein Rz1 precursor	GO:0019835//GO:0019076	cytolysis//viral release from host cell	--	--	--	--	--	--
Cluster-28115.77571	172.816	58.4344	1.5664	8.1585e-07	0.0026813	2426	alpha-N-acetylgalactosaminide alpha-2,6-sialyltransferase 5-like [Centruroides sculpturatus]	--	N-acetylgalactosaminide alpha-2,6-sialyltransferase (sialyltransferase 7F)	Alpha-N-acetylgalactosaminide alpha-2,6-sialyltransferase 5 OS=Mus musculus OX=10090 GN=St6galnac5 PE=1 SV=1	Glycosyltransferase family 29 (sialyltransferase)	GO:0006486	protein glycosylation	GO:0008373	sialyltransferase activity	--	--	--	--
Cluster-28115.48775	4.6996	252.959	-5.7535	8.693e-07	0.0027622	1376	--	--	--	--	XIAP-associated factor 1 C-terminal domain	GO:0006915	apoptotic process	--	--	--	--	--	--
Cluster-28115.37985	16.7899	75.9339	-2.183	9.1133e-07	0.0028328	971	--	--	--	--	--	--	--	--	--	--	--	--	--
Cluster-28115.100204	34.37	0.656891	5.7365	9.7838e-07	0.002855	3480	putative per-hexamer repeat protein 5 isoform X17 [Carassius auratus]	--	--	--	Peptidase family M13	GO:0006508	proteolysis	--	--	--	--	--	--
Cluster-28115.47748	33.7361	2.27869	3.9011	9.685e-07	0.002855	799	--	--	--	--	--	--	--	--	--	--	--	--	--
Cluster-28115.60700	1.62968	46.0379	-4.8039	9.4024e-07	0.002855	3190	--	--	--	--	--	--	--	--	--	--	--	--	--
Cluster-28115.22437	8.18097	115.286	-3.8122	1.0238e-06	0.0028705	1116	--	--	--	--	--	--	--	--	--	--	--	--	--
Cluster-28115.42968	82.3778	11.0802	2.8895	1.0068e-06	0.0028705	1092	--	--	--	--	--	--	--	--	--	--	--	--	--
Cluster-28115.43862	1.31341	83.7451	-5.9868	1.0821e-06	0.0029754	2970	lysosomal acid phosphatase [Haemaphysalis longicornis]	--	lysosomal acid phosphatase	Lysosomal acid phosphatase OS=Bos taurus OX=9913 GN=ACP2 PE=2 SV=1	--	--	--	--	--	--	--	--	--
Cluster-28115.56828	106.876	363.686	-1.7664	1.1852e-06	0.0031975	307	--	--	--	--	--	--	--	--	--	--	--	--	--
Cluster-28115.29209	51.3501	7.01464	2.8658	1.2899e-06	0.0034008	1403	astacin-like metalloprotease toxin 5 [Galendromus occidentalis]	--	--	Astacin-like metalloprotease toxin 1 OS=Loxosceles intermedia OX=58218 PE=1 SV=1	Ribosomal L39 protein//Matrixin//Phosphatidate phosphatase APP1, catalytic domain//Astacin (Peptidase family M12A)	GO:0006412//GO:0046486//GO:0006508//GO:0009395//GO:0006687//GO:0042254	translation//glycerolipid metabolic process//proteolysis//phospholipid catabolic process//glycosphingolipid metabolic process//ribosome biogenesis	GO:0003735//GO:0008270//GO:0008195//GO:0004222	structural constituent of ribosome//zinc ion binding//phosphatidate phosphatase activity//metalloendopeptidase activity	GO:0031012//GO:0005840	extracellular matrix//ribosome	Meprin A metalloprotease	--
Cluster-28115.94070	38.3884	4.19721	3.1965	1.3081e-06	0.0034008	1230	--	--	--	--	--	--	--	--	--	--	--	--	--
Cluster-28115.48355	210.982	506.11	-1.2626	1.4269e-06	0.0036433	1497	dimethylaniline monooxygenase [N-oxide-forming] 5 [Galendromus occidentalis]	--	dimethylaniline monooxygenase (N-oxide forming)	Flavin-containing monooxygenase 5 OS=Rattus norvegicus OX=10116 GN=Fmo5 PE=1 SV=3	FAD dependent oxidoreductase//Flavin-binding monooxygenase-like//Pyridine nucleotide-disulphide oxidoreductase	--	--	GO:0004499//GO:0050661//GO:0016491//GO:0050660	N,N-dimethylaniline monooxygenase activity//NADP binding//oxidoreductase activity//flavin adenine dinucleotide binding	--	--	--	--
Cluster-28115.72515	82.3155	13.3587	2.6189	1.4711e-06	0.0036904	2720	--	--	--	--	--	--	--	--	--	--	--	--	--
Cluster-28115.12422	8.24439	85.3195	-3.3695	1.6056e-06	0.0039436	387	--	--	--	--	--	--	--	--	--	--	--	--	--
Cluster-28115.47359	184.475	459.156	-1.315	1.6272e-06	0.0039436	2022	--	--	--	--	--	--	--	--	--	--	--	--	--
Cluster-28115.36783	34.4173	2.85608	3.5813	1.8961e-06	0.0043925	829	--	--	--	--	--	--	--	--	--	--	--	--	--
Cluster-28115.48736	260.48	625.285	-1.2632	1.9046e-06	0.0043925	1163	--	--	--	--	--	--	--	--	--	--	--	--	--
Cluster-28115.52552	678.378	2635.44	-1.9579	1.888e-06	0.0043925	768	TPA_inf: hypothetical glycine-rich secreted cement protein [Amblyomma variegatum]	TPA_inf: Amblyomma variegatum hypothetical glycine-rich secreted cement protein mRNA, complete cds	--	--	--	--	--	--	--	--	--	--	--
Cluster-28115.66458	1527.82	510.517	1.5816	2.0422e-06	0.0046352	1401	--	--	--	--	--	--	--	--	--	--	--	--	--
Cluster-28115.41315	1.70905	55.4143	-5.0414	2.0996e-06	0.004691	891	--	--	--	--	--	--	--	--	--	--	--	--	--
Cluster-28115.43371	55.0661	206.921	-1.9115	2.2412e-06	0.0048556	1059	--	--	--	--	--	--	--	--	--	--	--	--	--
Cluster-28115.66024	0	20.9506	-6.8348	2.227e-06	0.0048556	853	--	--	--	--	--	--	--	--	--	--	--	--	--
Cluster-28115.48494	352.42	817.223	-1.2133	2.3763e-06	0.0049243	3013	uncharacterized protein LOC111251450 isoform X1 [Varroa destructor]	--	--	--	HMG14 and HMG17	--	--	GO:0031492	nucleosomal DNA binding	GO:0005634//GO:0000785	nucleus//chromatin	--	--
Cluster-28115.52125	166.994	517.246	-1.6304	2.3743e-06	0.0049243	822	--	--	--	--	--	--	--	--	--	--	--	--	--
Cluster-28115.57701	353.985	1653.18	-2.2235	2.3501e-06	0.0049243	789	TPA_inf: hypothetical glycine-rich secreted protein 14 [Amblyomma variegatum]	TPA_inf: Amblyomma variegatum hypothetical glycine-rich secreted protein 14 mRNA, partial cds	--	Protein app1 OS=Schizosaccharomyces pombe (strain 972 / ATCC 24843) OX=284812 GN=app1 PE=2 SV=1	--	--	--	--	--	--	--	--	--
Cluster-28115.77606	0	109.471	-9.2227	2.6801e-06	0.0054745	3429	--	--	--	--	--	--	--	--	--	--	--	--	--
Cluster-28115.88701	37.9328	2.22417	4.0811	2.8944e-06	0.0058291	928	--	--	--	--	LLLL and CFNLAS motif-containing protein 1	GO:0007342	fusion of sperm to egg plasma membrane involved in single fertilization	--	--	--	--	--	--
Cluster-28115.50571	188.799	898.75	-2.2511	2.9556e-06	0.0058696	4057	unknown [Haemaphysalis qinghaiensis]	--	--	--	--	--	--	--	--	--	--	--	--
Cluster-28115.37145	1272.42	472.694	1.4286	3.1348e-06	0.0061402	401	--	--	--	--	--	--	--	--	--	--	--	--	--
Cluster-28115.13826	5.64885	42.8452	-2.9246	3.1951e-06	0.0061739	4290	hypothetical protein B7P43_G14331 [Cryptotermes secundus]	--	--	--	Phospholipase D Active site motif	--	--	GO:0003824	catalytic activity	--	--	--	--
Cluster-28115.20864	65.8248	13.2394	2.3178	3.2417e-06	0.0061804	1622	conserved hypothetical protein [Ixodes scapularis]	--	--	--	F420H(2)-dependent quinone reductase	--	--	GO:0016491	oxidoreductase activity	--	--	--	--
Cluster-28115.61463	142.102	22.4789	2.6635	3.2953e-06	0.0061999	3816	putative RNA-directed DNA polymerase from transposon X-element [Anabarilius grahami]	--	--	RNA-directed DNA polymerase from mobile element jockey OS=Drosophila funebris OX=7221 GN=jockey\pol PE=1 SV=1	Spindle Pole Component 29//Fibrinogen alpha/beta chain family//Initiation control protein YabA//TMPIT-like protein//Saf4/Yju2 protein//Outer membrane protein (OmpH-like)//Spindle and kinetochore-associated protein 1//Cell division protein ZapB//Endonuclease-reverse transcriptase//USP8 interacting//ABC transporter C-terminal domain	GO:0000398//GO:0090529//GO:0051258//GO:0043093//GO:0007059//GO:0030474//GO:0030168//GO:0006260//GO:0007165//GO:0016567//GO:0051301	mRNA splicing, via spliceosome//cell septum assembly//protein polymerization//FtsZ-dependent cytokinesis//chromosome segregation//spindle pole body duplication//platelet activation//DNA replication//signal transduction//protein ubiquitination//cell division	GO:0008017//GO:0051082//GO:0003824//GO:0005102//GO:0003677//GO:0005200//GO:0061630	microtubule binding//unfolded protein binding//catalytic activity//signaling receptor binding//DNA binding//structural constituent of cytoskeleton//ubiquitin protein ligase activity	GO:0005823//GO:0005577//GO:0005856//GO:0045298//GO:0005737	central plaque of spindle pole body//fibrinogen complex//cytoskeleton//tubulin complex//cytoplasm	--	--
Cluster-28115.16367	35.824	3.27771	3.4677	3.5214e-06	0.0065391	1506	--	--	--	--	--	--	--	--	--	--	--	--	--
Cluster-28115.64774	40.6212	4.92905	3.0583	3.7847e-06	0.0069381	947	--	--	--	--	--	--	--	--	--	--	--	--	--
Cluster-28115.51156	211.383	583.429	-1.4651	3.8669e-06	0.006999	407	--	--	--	--	--	--	--	--	--	--	--	--	--
Cluster-28115.75513	63.2629	10.4437	2.5925	3.9386e-06	0.0070396	1857	--	--	--	--	Alpha crystallin A chain, N terminal	GO:0007423	sensory organ development	GO:0005212	structural constituent of eye lens	--	--	--	--
Cluster-28115.46880	354.412	1417.39	-1.9998	4.3819e-06	0.0077354	1295	TPA_inf: hypothetical glycine-rich secreted cement protein [Amblyomma variegatum]	--	--	--	--	--	--	--	--	--	--	--	--
Cluster-28115.24097	37.7243	4.27672	3.1576	4.7388e-06	0.0082633	1589	hypothetical protein IscW_ISCW000597 [Ixodes scapularis]	--	--	--	Organic Anion Transporter Polypeptide (OATP) family	GO:0055085	transmembrane transport	--	--	GO:0016020	membrane	--	--
Cluster-28115.91383	31.0158	2.52764	3.6021	4.9664e-06	0.0085559	923	--	--	--	--	--	--	--	--	--	--	--	--	--
Cluster-28115.53703	215.41	816.187	-1.9218	5.6442e-06	0.0096078	671	--	--	--	--	--	--	--	--	--	--	--	--	--
Cluster-28115.70300	28.6739	97.7986	-1.7718	6.1515e-06	0.010348	1713	--	--	--	--	Orexin receptor type 2	GO:0007186//GO:0007187//GO:0022410//GO:0007631	G protein-coupled receptor signaling pathway//G protein-coupled receptor signaling pathway, coupled to cyclic nucleotide second messenger//circadian sleep/wake cycle process//feeding behavior	GO:0016499	orexin receptor activity	--	--	--	--
Cluster-28115.66216	125.135	33.1431	1.9196	6.2343e-06	0.010365	3797	--	--	--	--	--	--	--	--	--	--	--	--	--
Cluster-28115.55944	0.632978	32.5402	-5.6281	6.5503e-06	0.010766	3515	uncharacterized protein LOC113824512 [Penaeus vannamei]	--	--	--	--	--	--	--	--	--	--	--	--
Cluster-28115.6532	30.4775	2.18333	3.7763	7.1067e-06	0.011547	1560	--	--	--	--	--	--	--	--	--	--	--	--	--
Cluster-28115.42477	326.023	114.269	1.5112	7.3795e-06	0.011595	6570	sodium/solute symporter, putative, partial [Ixodes scapularis]	--	solute carrier family 5 (sodium-coupled monocarboxylate transporter), member 8/12	Sodium-dependent multivitamin transporter OS=Mus musculus OX=10090 GN=Slc5a6 PE=1 SV=2	Proteasome assembly chaperone 4//Sodium:solute symporter family//Gram-negative porin//Zinc-finger associated domain (zf-AD)//Ptu family//FliP family	GO:0006810//GO:0034220//GO:0055085//GO:0009306//GO:0043248	transport//monoatomic ion transmembrane transport//transmembrane transport//protein secretion//proteasome assembly	GO:0019855//GO:0008270//GO:0015288//GO:0022857	calcium channel inhibitor activity//zinc ion binding//porin activity//transmembrane transporter activity	GO:0005783//GO:0016020//GO:0005634//GO:0009279//GO:0005576	endoplasmic reticulum//membrane//nucleus//cell outer membrane//extracellular region	Na+:iodide/myo-inositol/multivitamin symporters	--
Cluster-28115.50559	222.42	77.9836	1.5133	7.2371e-06	0.011595	1406	--	--	--	--	Albumin I chain b//GrpE	GO:0006457	protein folding	GO:0051087//GO:0045735//GO:0000774//GO:0042803	chaperone binding//nutrient reservoir activity//adenyl-nucleotide exchange factor activity//protein homodimerization activity	--	--	--	--
Cluster-28115.56536	275.007	44.826	2.6183	8.3025e-06	0.012904	840	--	--	--	--	--	--	--	--	--	--	--	--	--
Cluster-28115.77077	10.175	364.244	-5.1604	8.6802e-06	0.013346	2876	--	--	--	--	Anaphylotoxin-like domain	--	--	--	--	GO:0005576	extracellular region	--	--
Cluster-28115.56534	31.9167	4.18354	2.9328	9.3186e-06	0.014099	1853	--	--	--	--	--	--	--	--	--	--	--	--	--
Cluster-28115.90740	333.335	71.1862	2.229	9.3671e-06	0.014099	2909	--	--	--	--	--	--	--	--	--	--	--	--	--
Cluster-28115.92702	0	422.078	-11.17	9.9542e-06	0.014826	1133	--	--	--	--	--	--	--	--	--	--	--	--	--
Cluster-28115.8901	0	25.9042	-7.1422	1.0182e-05	0.015009	2269	--	PREDICTED: Diaphorina citri uncharacterized LOC103513934 (LOC103513934), transcript variant X5, ncRNA	--	--	--	--	--	--	--	--	--	--	--
Cluster-28115.58964	414.162	152.434	1.4414	1.0368e-05	0.015048	3414	--	--	--	--	Prolyl-tRNA synthetase, C-terminal	GO:0006525//GO:0006560//GO:0006433	arginine metabolic process//proline metabolic process//prolyl-tRNA aminoacylation	GO:0005524//GO:0004827//GO:0000166	ATP binding//proline-tRNA ligase activity//nucleotide binding	GO:0005737	cytoplasm	--	--
Cluster-28115.98429	15.9813	0	6.4933	1.0419e-05	0.015048	1242	--	--	--	--	--	--	--	--	--	--	--	--	--
Cluster-28115.75032	154.892	33.8606	2.1933	1.088e-05	0.015557	3788	uncharacterized protein LOC110240429 [Exaiptasia pallida]	--	--	Probable RNA-directed DNA polymerase from transposon X-element OS=Drosophila melanogaster OX=7227 GN=X-element\ORF2 PE=3 SV=1	Leucyl/phenylalanyl-tRNA protein transferase	GO:0030163	protein catabolic process	GO:0008914	leucyltransferase activity	--	--	--	--
Cluster-28115.49347	277.335	738.207	-1.4131	1.1391e-05	0.016127	1545	glucose-6-phosphatase [Rhipicephalus microplus]	Rhipicephalus microplus glucose-6-phosphatase mRNA, complete cds	glucose-6-phosphatase	Glucose-6-phosphatase 2 OS=Mus musculus OX=10090 GN=G6pc2 PE=1 SV=1	--	--	--	--	--	--	--	--	--
Cluster-28115.77256	42.2055	4.47789	3.232	1.1891e-05	0.016669	595	--	--	--	--	--	--	--	--	--	--	--	--	--
Cluster-28115.57866	35.9369	115.503	-1.6879	1.2323e-05	0.017107	858	--	--	--	--	--	--	--	--	--	--	--	--	--
Cluster-28115.32807	4.58916	39.2186	-3.088	1.2833e-05	0.017644	309	alpha-D-galactosidase, putative [Ixodes scapularis]	--	alpha-N-acetylgalactosaminidase	--	--	--	--	--	--	--	--	--	--
Cluster-28115.12447	0	491.467	-11.389	1.4621e-05	0.019911	1154	--	--	--	--	--	--	--	--	--	--	--	--	--
Cluster-28115.12902	0.348195	35.6671	-6.6434	1.5736e-05	0.021227	611	N-acyl-phosphatidylethanolamine-hydrolyzing phospholipase D, putative [Ixodes scapularis]	--	N-acyl-phosphatidylethanolamine-hydrolysing phospholipase D	N-acyl-phosphatidylethanolamine-hydrolyzing phospholipase D OS=Homo sapiens OX=9606 GN=NAPEPLD PE=1 SV=2	--	--	--	--	--	--	--	Predicted Zn-dependent hydrolase (beta-lactamase superfamily)	--
Cluster-28115.51972	50.0825	11.2914	2.1531	1.6269e-05	0.021741	1974	hypothetical protein IscW_ISCW018430 [Ixodes scapularis]	--	--	--	RNase H	GO:0051252	regulation of RNA metabolic process	GO:0003676//GO:0004523	nucleic acid binding//RNA-DNA hybrid ribonuclease activity	--	--	--	--
Cluster-28115.80345	23.8784	0.910391	4.6509	1.697e-05	0.022468	2563	--	--	--	--	RNA polymerase I, Rpa2 specific domain//Peptidase family M13//Microvirus lysis protein (E), C terminus//Peptidase family M13//Las1-like	GO:0006206//GO:0006144//GO:0019054//GO:0006508//GO:0006364//GO:0006351	pyrimidine nucleobase metabolic process//purine nucleobase metabolic process//modulation by virus of host cellular process//proteolysis//rRNA processing//DNA-templated transcription	GO:0003899//GO:0004857//GO:0004519//GO:0004222	DNA-directed 5'-3' RNA polymerase activity//enzyme inhibitor activity//endonuclease activity//metalloendopeptidase activity	GO:0090730//GO:0005634//GO:0005730	Las1 complex//nucleus//nucleolus	--	--
Cluster-28115.44992	247.455	620.806	-1.3273	1.7146e-05	0.022493	1419	hypothetical protein IscW_ISCW002440 [Ixodes scapularis]	--	--	--	Junctional protein associated with coronary artery disease	--	--	--	--	GO:0005911	cell-cell junction	--	--
Cluster-28115.17315	4.90543	70.2438	-3.8349	1.7477e-05	0.022521	1399	--	--	--	--	Elongation factor SelB, winged helix	GO:0001514//GO:0006448	selenocysteine incorporation//regulation of translational elongation	GO:0003723//GO:0003746//GO:0005525	RNA binding//translation elongation factor activity//GTP binding	GO:0005737//GO:0005840	cytoplasm//ribosome	--	--
Cluster-28115.79765	97.2096	29.4053	1.7259	1.7483e-05	0.022521	2816	hypothetical protein, conserved [Eimeria necatrix]	--	--	--	Potassium-channel blocking toxin	GO:0006810	transport	GO:0008200//GO:0090729	ion channel inhibitor activity//toxin activity	GO:0042151	nematocyst	--	--
Cluster-28115.30700	29.0829	2.27869	3.6858	1.791e-05	0.022865	659	--	--	--	--	--	--	--	--	--	--	--	--	--
Cluster-28115.28480	335.593	699.468	-1.0589	1.9127e-05	0.023705	2147	meprin A metalloprotease, putative [Ixodes scapularis]	--	--	Protein SpAN OS=Strongylocentrotus purpuratus OX=7668 GN=SPAN PE=2 SV=1	Astacin (Peptidase family M12A)//Matrixin	GO:0006508	proteolysis	GO:0004222//GO:0008270	metalloendopeptidase activity//zinc ion binding	GO:0031012	extracellular matrix	--	--
Cluster-28115.38478	0	19.5825	-6.7383	1.9231e-05	0.023705	1162	--	--	--	--	Prokaryotic cytochrome b561	GO:0006118	obsolete electron transport	GO:0009055	electron transfer activity	--	--	--	--
Cluster-28115.57627	263.313	541.941	-1.0413	1.9159e-05	0.023705	914	dimeric dihydrodiol dehydrogenase, putative [Ixodes scapularis]	--	dihydrodiol dehydrogenase / D-xylose 1-dehydrogenase (NADP)	Trans-1,2-dihydrobenzene-1,2-diol dehydrogenase OS=Xenopus laevis OX=8355 GN=dhdh PE=2 SV=1	Oxidoreductase family, NAD-binding Rossmann fold//Homoserine dehydrogenase, NAD binding domain	--	--	GO:0050661//GO:0000166//GO:0016491	NADP binding//nucleotide binding//oxidoreductase activity	--	--	Dimeric dihydrodiol dehydrogenase	--
Cluster-28115.72353	69.7683	241.911	-1.7946	1.9026e-05	0.023705	1673	secreted salivary gland peptide, putative, partial [Ixodes scapularis]	--	--	--	7 transmembrane receptor (rhodopsin family)	GO:0007186	G protein-coupled receptor signaling pathway	GO:0004930	G protein-coupled receptor activity	--	--	--	--
Cluster-28115.65203	28.2457	126.664	-2.1657	1.9899e-05	0.024319	1486	--	--	--	--	Metal binding domain of Ada	GO:0006281//GO:0006355	DNA repair//regulation of DNA-templated transcription	GO:0008168//GO:0003677//GO:0008270	methyltransferase activity//DNA binding//zinc ion binding	--	--	--	--
Cluster-28115.49223	7759.93	3879.39	1.0003	2.3021e-05	0.027896	2819	--	--	--	--	Ataxin-1 and HBP1 module (AXH)	--	--	GO:0003723//GO:0005515	RNA binding//protein binding	--	--	--	--
Cluster-28115.25943	136.263	38.8405	1.815	2.373e-05	0.028377	944	CLUMA_CG014158, isoform A [Clunio marinus]	--	E3 ubiquitin-protein ligase mind-bomb	E3 ubiquitin-protein ligase mib1 OS=Xenopus laevis OX=8355 GN=mib1 PE=2 SV=1	Zinc finger, C3HC4 type (RING finger)	--	--	GO:0046872	metal ion binding	--	--	FOG: Ankyrin repeat	--
Cluster-28115.40843	0.996919	45.9223	-5.5274	2.3815e-05	0.028377	2504	--	--	--	--	Chitin binding Peritrophin-A domain	--	--	GO:0008061	chitin binding	GO:0005576	extracellular region	--	--
Cluster-28115.35844	79.4382	325.301	-2.0346	2.421e-05	0.02861	5047	GATA transcription factor [Haemaphysalis longicornis]	--	--	--	--	--	--	--	--	--	--	--	--
Cluster-28115.43478	154.76	36.8071	2.0729	2.4431e-05	0.028633	2576	dorin M-like protein, partial [Haemaphysalis punctata]	--	--	Techylectin-5B OS=Tachypleus tridentatus OX=6853 PE=1 SV=1	Ferric reductase NAD binding domain//Egg-laying hormone precursor//NOTCH protein	GO:0007165//GO:0030154//GO:0007275	signal transduction//cell differentiation//multicellular organism development	GO:0016491//GO:0005179	oxidoreductase activity//hormone activity	GO:0005576	extracellular region	--	--
Cluster-28115.40174	11.694	84.2318	-2.8516	2.7595e-05	0.031879	2582	--	--	--	--	Mitochondrial import receptor subunit Tom6, fungal	GO:0030150	protein import into mitochondrial matrix	--	--	GO:0005742	mitochondrial outer membrane translocase complex	--	--
Cluster-28115.46746	1.32937	35.7843	-4.7531	2.7646e-05	0.031879	758	PREDICTED: putative uncharacterized protein FLJ37770 [Trachymyrmex septentrionalis]	--	--	Protein GVQW3 OS=Homo sapiens OX=9606 GN=GVQW3 PE=2 SV=1	--	--	--	--	--	--	--	--	--
Cluster-28115.44576	271.543	655.785	-1.2722	2.7996e-05	0.032025	4222	fibrillin-2-like isoform X2 [Centruroides sculpturatus]	--	fibulin 1/2	Fibulin-1 OS=Gallus gallus OX=9031 GN=FBLN1 PE=2 SV=2	Calcium-binding EGF domain//Granulocyte-macrophage colony-stimulating factor//Dihydrodipicolinate synthetase family	GO:0008283//GO:0040007//GO:0006955//GO:0007165	cell population proliferation//growth//immune response//signal transduction	GO:0005509//GO:0008083//GO:0005129//GO:0016829	calcium ion binding//growth factor activity//granulocyte macrophage colony-stimulating factor receptor binding//lyase activity	GO:0005576	extracellular region	--	--
Cluster-28115.58965	7.32641	66.0791	-3.1756	2.8284e-05	0.032098	542	--	--	--	--	--	--	--	--	--	--	--	--	--
Cluster-28115.97286	277.343	66.1518	2.0684	2.9548e-05	0.033268	1308	--	--	--	--	--	--	--	--	--	--	--	--	--
Cluster-28115.50943	293.884	720.647	-1.294	3.0198e-05	0.033733	2402	transmembrane receptor, putative [Ixodes scapularis]	Patiria pectinifera Fz4 mRNA for frizzled4, complete cds	frizzled 4	Frizzled-4 OS=Xenopus laevis OX=8355 GN=fzd4 PE=2 SV=1	Fz domain//Frizzled/Smoothened family membrane region//Anti-sigma-K factor rskA	GO:0007166	cell surface receptor signaling pathway	GO:0005515	protein binding	GO:0005886//GO:0016020	plasma membrane//membrane	Smoothened and related G-protein-coupled receptors	--
Cluster-28115.54847	41.8541	6.8452	2.6219	3.1519e-05	0.034708	914	--	--	--	--	Kazal-type serine protease inhibitor domain//Yeast mitochondrial distribution and morphology (MDM) proteins	GO:0007005//GO:0000001	mitochondrion organization//mitochondrion inheritance	GO:0005515	protein binding	GO:0005743	mitochondrial inner membrane	--	--
Cluster-28115.5639	47.6001	4.07449	3.5315	3.1556e-05	0.034708	3377	--	--	--	--	LST-1 protein	GO:0006955//GO:0000902	immune response//cell morphogenesis	--	--	GO:0016020	membrane	--	--
Cluster-28115.62806	74.9723	12.2947	2.6106	3.2469e-05	0.03544	763	--	Rhipicephalus microplus papilin (Ppn) gene, partial cds; and pogo transposable element (pogo), hypothetical protein (E3G_000003), hypothetical protein (E3G_000004), endonuclease reverse transcriptase (E3G_000005), and SeRPin family member (srp) genes, complete cds, complete sequence	thromboxane-A synthase	--	--	--	--	--	--	--	--	--	--
Cluster-28115.62889	202.614	52.625	1.9464	3.2999e-05	0.035477	3018	--	--	--	--	--	--	--	--	--	--	--	--	--
Cluster-28115.67429	181.087	68.9005	1.3951	3.2911e-05	0.035477	368	--	--	--	--	--	--	--	--	--	--	--	--	--
Cluster-28115.29565	65.069	208.881	-1.6853	3.3772e-05	0.036038	363	--	--	--	--	--	--	--	--	--	--	--	--	--
Cluster-28115.41586	0.632978	30.2913	-5.5309	3.4457e-05	0.036496	491	--	--	--	--	--	--	--	--	--	--	--	--	--
Cluster-28115.40558	2.65852	32.3973	-3.6107	3.5103e-05	0.036638	951	--	--	--	--	Mating hormone A-factor 1&2	GO:0007165//GO:0000750	signal transduction//pheromone-dependent signal transduction involved in conjugation with cellular fusion	GO:0000772	mating pheromone activity	--	--	--	--
Cluster-28115.44928	145.517	53.8631	1.4351	3.5072e-05	0.036638	704	--	--	--	--	--	--	--	--	--	--	--	--	--
Cluster-28115.43488	986.052	378.191	1.3825	3.6187e-05	0.037495	1429	atlastin isoform X2 [Cryptotermes secundus]	Grylloblatta sp. Trout Lake voucher SDS15-206A guanylate-binding protein-like gene, partial sequence	atlastin	Atlastin-1 OS=Macaca fascicularis OX=9541 GN=ATL1 PE=2 SV=1	Guanylate-binding protein, N-terminal domain	--	--	GO:0003924//GO:0005525	GTPase activity//GTP binding	--	--	Guanylate-binding protein	--
Cluster-28115.50955	1998.93	4018.34	-1.0074	3.944e-05	0.040571	510	insulin-like growth factor binding protein-related protein 6 long [Amblyomma americanum]	--	--	--	Insulin-like growth factor binding protein	--	--	--	--	GO:0005576	extracellular region	--	--
Cluster-28115.69866	50.5426	188.524	-1.8986	4.2696e-05	0.043607	1101	hypothetical protein IscW_ISCW002279 [Ixodes scapularis]	--	--	--	--	--	--	--	--	--	--	--	--
Cluster-28115.9827	34.8604	3.95502	3.1565	4.3659e-05	0.044274	1080	--	--	--	--	--	--	--	--	--	--	--	--	--
Cluster-28115.57348	23.594	69.7135	-1.5637	4.6066e-05	0.046387	317	--	--	--	--	--	--	--	--	--	--	--	--	--
Cluster-28115.37653	90.973	410.635	-2.1742	4.796e-05	0.047956	1140	N-acyl-phosphatidylethanolamine-hydrolyzing phospholipase D, putative [Ixodes scapularis]	--	N-acyl-phosphatidylethanolamine-hydrolysing phospholipase D	N-acyl-phosphatidylethanolamine-hydrolyzing phospholipase D OS=Bos taurus OX=9913 GN=NAPEPLD PE=2 SV=1	--	--	--	--	--	--	--	--	--
Cluster-28115.16083	124.963	38.0374	1.7124	4.9518e-05	0.049061	4584	LOW QUALITY PROTEIN: uncharacterized protein LOC113230887 [Hyposmocoma kahamanoa]	--	--	--	--	--	--	--	--	--	--	--	--
Cluster-28115.19842	2.61107	27.8476	-3.4039	4.9752e-05	0.049061	1334	--	Rhipicephalus appendiculatus isolate RAHD_87 Ruka SINE elements	--	--	--	--	--	--	--	--	--	--	--

## Sheet: Table s5
Table S5. Identification of DEGs from E12 vs PBS12 comparison
gene_id	Ecoli_12h_readcount	PBS_12h_readcount	log2FoldChange	pvalue	padj	Gene Length	NR Description	NT Description	KO Description	Swissprot Description	PFAM description	Gene Ontology Biological Pathway	BP Description	Gene Ontology Molecular Function	MF Description	Gene Ontology Cellular Component	CC Description	KOG Description	Family
Cluster-28115.48728	213.75	8593.46	-5.3287	2.4903e-98	3.3221e-93	1277	cuticle protein 16.5-like [Galendromus occidentalis]	--	--	Cuticle protein 14 isoform a OS=Limulus polyphemus OX=6850 PE=1 SV=1	--	--	--	--	--	--	--	--	--
Cluster-28115.55648	9058.53	622.273	3.8635	6.2948e-63	4.1987e-58	3690	TPA_inf: hypothetical secreted protein 323 [Amblyomma variegatum]	--	--	Venom protein 302 OS=Lychas mucronatus OX=172552 PE=2 SV=1	Insulin-like growth factor binding protein//Inhibitor of glucose uptake transporter SgrT	GO:0046325	negative regulation of glucose import	--	--	GO:0005576	extracellular region	--	--
Cluster-28115.51019	54.5728	1048.97	-4.2698	2.9676e-42	1.3196e-37	2507	--	--	--	--	Kelch motif//Nitrogen Permease regulator of amino acid transport activity 3	GO:0032007	negative regulation of TOR signaling	GO:0005515	protein binding	--	--	--	--
Cluster-28115.25831	1885.8	86.378	4.448	1.9195e-39	6.4018e-35	924	--	--	--	--	--	--	--	--	--	--	--	--	--
Cluster-28115.25826	924.522	59.6631	3.9541	7.8101e-39	2.0838e-34	2002	TPA_inf: ixoderin precursor [Amblyomma variegatum]	TPA_inf: Amblyomma variegatum ixoderin precursor, mRNA, partial cds	--	Fibrinogen C domain-containing protein 1 OS=Mus musculus OX=10090 GN=Fibcd1 PE=2 SV=1	--	--	--	--	--	--	--	--	--
Cluster-28115.25835	386.824	18.5637	4.3827	2.6486e-38	5.8888e-34	454	--	--	ficolin	--	--	--	--	--	--	--	--	--	--
Cluster-28115.55907	1272.77	188.116	2.7587	7.5804e-31	1.4446e-26	1174	hebreain [Amblyomma hebraeum]	Amblyomma hebraeum hebreain mRNA, complete cds	--	Antimicrobial peptide microplusin OS=Rhipicephalus microplus OX=6941 PE=1 SV=1	--	--	--	--	--	--	--	--	--
Cluster-28115.90740	593.343	32.0748	4.2148	4.32e-30	7.2038e-26	2909	--	--	--	--	--	--	--	--	--	--	--	--	--
Cluster-28115.16098	679.828	115.059	2.5616	5.4529e-30	8.0826e-26	3316	melanopsin-B-like [Centruroides sculpturatus]	--	--	G-protein coupled receptor moody OS=Drosophila melanogaster OX=7227 GN=moody PE=2 SV=2	Serpentine type 7TM GPCR chemoreceptor Srw//7 transmembrane receptor (rhodopsin family)	GO:0007186//GO:0007187	G protein-coupled receptor signaling pathway//G protein-coupled receptor signaling pathway, coupled to cyclic nucleotide second messenger	GO:0008528//GO:0004930	G protein-coupled peptide receptor activity//G protein-coupled receptor activity	--	--	--	--
Cluster-28115.63826	16.1859	309.892	-4.2628	4.7471e-28	6.3328e-24	997	cuticle protein, putative [Ixodes scapularis]	--	--	Cuticle protein 16.8 OS=Ixodes ricinus OX=34613 PE=1 SV=1	--	--	--	--	--	--	--	--	--
Cluster-28115.48568	380.155	3374.5	-3.1503	9.3712e-28	1.1365e-23	1589	environmental stress-induced protein, putative [Ixodes scapularis]	--	--	--	--	--	--	--	--	--	--	--	--
Cluster-28115.64010	1713.09	203.043	3.0761	4.0795e-27	4.5351e-23	2141	--	--	--	--	--	--	--	--	--	--	--	--	--
Cluster-28115.25832	293.589	14.1467	4.3754	4.7904e-27	4.9158e-23	1152	ixoderin precursor, putative [Ixodes scapularis]	--	ficolin	Techylectin-5A OS=Tachypleus tridentatus OX=6853 PE=1 SV=1	ABC-2 family transporter protein	GO:0055085	transmembrane transport	GO:0140359	ABC-type transporter activity	--	--	--	--
Cluster-28115.52330	122.211	672.178	-2.4596	6.1726e-25	5.8817e-21	2775	--	--	--	--	--	--	--	--	--	--	--	--	--
Cluster-28115.66458	1571.53	392.724	2.0008	1.6173e-24	1.4383e-20	1401	--	--	--	--	--	--	--	--	--	--	--	--	--
Cluster-28115.43112	651.714	120.865	2.4323	6.1252e-24	5.107e-20	4237	RNA-directed DNA polymerase from mobile element jockey [Exaiptasia pallida]	--	--	Probable RNA-directed DNA polymerase from transposon BS OS=Drosophila melanogaster OX=7227 GN=RTase PE=2 SV=1	Galactose-1-phosphate uridyl transferase, N-terminal domain//Endonuclease-reverse transcriptase//ABC transporter C-terminal domain//Centrosomin N-terminal motif 1//RNA polymerase II transcription mediator complex subunit 9//Prefoldin subunit//Transcription factor S-II (TFIIS), central domain//Heat shock factor binding protein 1	GO:0006357//GO:0006457//GO:0009117//GO:0006351//GO:0006012	regulation of transcription by RNA polymerase II//protein folding//nucleotide metabolic process//DNA-templated transcription//galactose metabolic process	GO:0008108//GO:0003824//GO:0003714//GO:0003712//GO:0003677//GO:0051082	UDP-glucose:hexose-1-phosphate uridylyltransferase activity//catalytic activity//transcription corepressor activity//transcription coregulator activity//DNA binding//unfolded protein binding	GO:0016592//GO:0005667//GO:0005815//GO:0016272	mediator complex//transcription regulator complex//microtubule organizing center//prefoldin complex	--	--
Cluster-28115.54758	53.166	404.246	-2.9281	1.0111e-23	7.934e-20	1658	--	--	--	--	--	--	--	--	--	--	--	--	--
Cluster-28115.53611	5724.73	686.359	3.0602	1.3359e-23	9.9007e-20	2994	sodium- and chloride-dependent glycine transporter 2-like [Limulus polyphemus]	PREDICTED: Branchiostoma belcheri sodium-dependent proline transporter-like (LOC109470699), mRNA	solute carrier family 6 (neurotransmitter transporter, amino acid) member 5/7/9/14	Sodium-dependent proline transporter OS=Mus musculus OX=10090 GN=Slc6a7 PE=1 SV=1	Aminotransferase ubiquitination site//PMP-22/EMP/MP20/Claudin family//Sodium:neurotransmitter symporter family	GO:0006571//GO:0009821//GO:0009074//GO:0006103//GO:0000162//GO:0009094//GO:0006536	tyrosine biosynthetic process//alkaloid biosynthetic process//aromatic amino acid family catabolic process//2-oxoglutarate metabolic process//tryptophan biosynthetic process//L-phenylalanine biosynthetic process//glutamate metabolic process	GO:0004838//GO:0030170	L-tyrosine:2-oxoglutarate aminotransferase activity//pyridoxal phosphate binding	--	--	--	--
Cluster-28115.36212	364.755	55.952	2.7049	1.5682e-23	1.101e-19	1099	--	--	--	--	Fatty acid synthesis protein//Bacteriocin class II with double-glycine leader peptide	GO:0006633//GO:0042742	fatty acid biosynthetic process//defense response to bacterium	GO:0003824//GO:0016747	catalytic activity//acyltransferase activity, transferring groups other than amino-acyl groups	--	--	--	--
Cluster-28115.36065	1623.47	184.754	3.1359	1.9104e-23	1.2743e-19	3192	hypothetical protein IscW_ISCW012656 [Ixodes scapularis]	--	--	--	FMRFamide related peptide family//Apolipoprotein A1/A4/E domain	GO:0006869//GO:0007218//GO:0042157	lipid transport//neuropeptide signaling pathway//lipoprotein metabolic process	GO:0008289	lipid binding	GO:0005576	extracellular region	--	--
Cluster-28115.24292	403.87	51.9256	2.962	1.0085e-22	6.4066e-19	956	lospin 7 [Amblyomma americanum]	Amblyomma americanum lospin 7 mRNA, complete cds	serpin B	Serpin B3 OS=Homo sapiens OX=9606 GN=SERPINB3 PE=1 SV=2	--	--	--	--	--	--	--	--	--
Cluster-28115.49551	1484.3	251.389	2.5619	1.5004e-22	9.0983e-19	3702	hebreain [Amblyomma hebraeum]	Amblyomma hebraeum hebreain mRNA, complete cds	--	Antimicrobial peptide microplusin OS=Rhipicephalus microplus OX=6941 PE=1 SV=1	Ribosomal L38e protein family//ABC-2 type transporter	GO:0006412//GO:0042254	translation//ribosome biogenesis	GO:0003735//GO:0140359	structural constituent of ribosome//ABC-type transporter activity	GO:0005840	ribosome	--	--
Cluster-28115.25829	416.272	34.0403	3.6159	2.3794e-22	1.3801e-18	4914	RNA-directed DNA polymerase from mobile element jockey [Stylophora pistillata]	--	--	Probable RNA-directed DNA polymerase from transposon BS OS=Drosophila melanogaster OX=7227 GN=RTase PE=2 SV=1	Endonuclease-reverse transcriptase//Endonuclease/Exonuclease/phosphatase family//Flagellar transcriptional activator (FlhC)	GO:1902208//GO:0045893	regulation of bacterial-type flagellum assembly//positive regulation of DNA-templated transcription	GO:0003677//GO:0003824	DNA binding//catalytic activity	--	--	--	--
Cluster-28115.85812	299.633	19.0269	3.9819	2.6344e-22	1.4643e-18	2528	--	--	--	--	--	--	--	--	--	--	--	--	--
Cluster-28115.37790	150.998	9.10115	4.0539	8.9192e-22	4.7594e-18	1373	protein ALP1-like [Acyrthosiphon pisum]	--	--	--	--	--	--	--	--	--	--	--	--
Cluster-28115.51049	334.851	1185.87	-1.8243	1.0039e-21	5.1508e-18	1237	cuticle protein, putative [Ixodes scapularis]	--	--	Cuticle protein 16.8 OS=Ixodes ricinus OX=34613 PE=1 SV=1	--	--	--	--	--	--	--	--	--
Cluster-28115.36679	196.898	5.4282	5.1871	1.9763e-21	9.7648e-18	839	placenta growth factor, putative [Ixodes scapularis]	--	placenta growth factor	--	PDGF/VEGF domain	GO:0007165//GO:0008283//GO:0040007	signal transduction//cell population proliferation//growth	GO:0008083	growth factor activity	GO:0016020	membrane	--	--
Cluster-28115.64011	374.572	45.3307	3.0481	2.1781e-21	1.0378e-17	981	--	--	--	--	Actin-binding domain of plant-specific actin-binding protein//Methuselah N-terminus	GO:0007186	G protein-coupled receptor signaling pathway	GO:0004930//GO:0003779	G protein-coupled receptor activity//actin binding	--	--	--	--
Cluster-28115.52847	254.03	1107.04	-2.1247	2.9152e-21	1.341e-17	2938	uncharacterized protein LOC111614667 [Centruroides sculpturatus]	--	--	Peroxidasin homolog OS=Homo sapiens OX=9606 GN=PXDN PE=1 SV=2	--	--	--	--	--	--	--	Peroxidase/oxygenase	--
Cluster-28115.87768	1050.97	143.371	2.8724	4.9463e-21	2.1995e-17	680	hebreain [Amblyomma hebraeum]	--	--	Antimicrobial peptide microplusin OS=Rhipicephalus microplus OX=6941 PE=1 SV=1	--	--	--	--	--	--	--	--	--
Cluster-28115.48947	234.167	1844.18	-2.9779	7.6839e-21	3.3066e-17	1200	--	--	--	--	--	--	--	--	--	--	--	--	--
Cluster-28115.53363	141.527	942.319	-2.7333	9.3902e-21	3.9146e-17	931	--	Bombyx mori cuticular protein glycine-rich 3 (CPG3), mRNA &amp;&amp; BR000424.1 TPA_inf: Bombyx mori BmorCPG3 mRNA for putative cuticle protein, complete cds	--	--	ATP:corrinoid adenosyltransferase BtuR/CobO/CobP	GO:0015994//GO:0009236	chlorophyll metabolic process//cobalamin biosynthetic process	GO:0005524//GO:0008817	ATP binding//corrinoid adenosyltransferase activity	--	--	--	--
Cluster-28115.93783	754.122	96.1257	2.9718	2.5914e-20	1.0476e-16	3236	arylsulfatase B, putative, partial [Ixodes scapularis]	--	--	Arylsulfatase I OS=Homo sapiens OX=9606 GN=ARSI PE=1 SV=1	Sulfatase	--	--	GO:0008484	sulfuric ester hydrolase activity	--	--	Sulfatase	--
Cluster-28115.34225	181.328	18.1376	3.3201	2.8406e-20	1.1145e-16	2196	--	--	--	--	--	--	--	--	--	--	--	--	--
Cluster-28115.37947	173.006	14.4097	3.5827	3.9083e-20	1.4897e-16	773	--	--	--	--	--	--	--	--	--	--	--	--	--
Cluster-28115.49440	6703.51	1792.94	1.9024	7.835e-20	2.9034e-16	4975	conserved hypothetical protein [Ixodes scapularis]	--	--	--	Basic region leucine zipper//bZIP transcription factor	GO:0006355	regulation of DNA-templated transcription	GO:0003700	DNA-binding transcription factor activity	GO:0005667	transcription regulator complex	--	TF_bZIP
Cluster-28115.45350	2487.67	612.905	2.0212	1.1081e-19	3.9953e-16	2398	excitatory amino acid transporter 3-like isoform X2 [Varroa jacobsoni]	PREDICTED: Hippocampus comes excitatory amino acid transporter 5-like (LOC109506838), transcript variant X2, mRNA	--	Excitatory amino acid transporter 3 OS=Mus musculus OX=10090 GN=Slc1a1 PE=1 SV=2	Sodium:dicarboxylate symporter family	GO:0006810	transport	GO:0015293	symporter activity	--	--	Glutamate/aspartate and neutral amino acid transporters	--
Cluster-28115.16083	231.076	22.5586	3.3643	1.5439e-19	5.4201e-16	4584	LOW QUALITY PROTEIN: uncharacterized protein LOC113230887 [Hyposmocoma kahamanoa]	--	--	--	--	--	--	--	--	--	--	--	--
Cluster-28115.25608	229.527	13.2963	4.1169	2.0145e-19	6.8907e-16	874	--	--	--	--	WSK motif	--	--	GO:0005516	calmodulin binding	--	--	--	--
Cluster-28115.19238	159.395	9.21752	4.1224	6.0851e-19	2.0294e-15	795	--	--	--	--	--	--	--	--	--	--	--	--	--
Cluster-28115.43996	3705.38	1067.2	1.7961	7.3043e-19	2.3766e-15	5912	ETS homologous factor-like isoform X3 [Centruroides sculpturatus]	PREDICTED: Oncorhynchus mykiss ETS homologous factor-like (LOC110497164), transcript variant X2, mRNA	ETS homologous factor	ETS homologous factor OS=Bos taurus OX=9913 GN=EHF PE=2 SV=1	Srg family chemoreceptor//Ets-domain//Sterile alpha motif (SAM)/Pointed domain	GO:0007165//GO:0007606//GO:0006355	signal transduction//sensory perception of chemical stimulus//regulation of DNA-templated transcription	GO:0004888//GO:0003700//GO:0043565	transmembrane signaling receptor activity//DNA-binding transcription factor activity//sequence-specific DNA binding	GO:0016020//GO:0005667	membrane//transcription regulator complex	Transcription factor NERF and related proteins, contain ETS domain	ETS
Cluster-28115.93784	186.238	16.0174	3.5464	2.1577e-18	6.8535e-15	557	--	--	--	--	--	--	--	--	--	--	--	--	--
Cluster-28115.36037	1010.01	191.722	2.3982	6.2389e-18	1.9355e-14	3995	sodium/nucleoside cotransporter, putative, partial [Ixodes scapularis]	--	pyrimidine nucleoside transport protein	Solute carrier family 28 member 3 OS=Mus musculus OX=10090 GN=Slc28a3 PE=2 SV=1	Molybdopterin cofactor-binding domain	--	--	GO:0016491	oxidoreductase activity	--	--	Concentrative Na+-nucleoside cotransporter CNT1/CNT2	--
Cluster-28115.27847	224.176	23.7256	3.2443	6.9248e-18	2.0995e-14	767	uncharacterized protein LOC8023263 [Ixodes scapularis]	--	--	--	Interleukin-17	GO:0007165	signal transduction	GO:0005125	cytokine activity	GO:0005576	extracellular region	--	--
Cluster-28115.44928	166.358	18.4215	3.184	1.0785e-17	3.1973e-14	704	--	--	--	--	--	--	--	--	--	--	--	--	--
Cluster-28115.14064	203.596	16.9692	3.5891	1.2245e-17	3.5512e-14	2954	--	--	--	--	--	--	--	--	--	--	--	--	--
Cluster-28115.54227	529.791	107.054	2.3062	1.6631e-17	4.7204e-14	1783	--	--	--	--	--	--	--	--	--	--	--	--	--
Cluster-28115.63624	991.001	185.494	2.417	1.7431e-17	4.8445e-14	1677	--	--	--	--	--	--	--	--	--	--	--	--	--
Cluster-28115.55357	835.982	197.702	2.0796	2.454e-17	6.5474e-14	2205	sodium-dependent nutrient amino acid transporter 1-like [Limulus polyphemus]	PREDICTED: Pogona vitticeps solute carrier family 6 member 14 (SLC6A14), mRNA	solute carrier family 6 (neurotransmitter transporter, amino acid) member 5/7/9/14	Sodium-dependent nutrient amino acid transporter 1 OS=Drosophila yakuba OX=7245 GN=NAAT1 PE=3 SV=1	Sodium:neurotransmitter symporter family	--	--	--	--	--	--	--	--
Cluster-28115.77898	463.236	97.8935	2.2434	2.4383e-17	6.5474e-14	7448	serum amyloid A-2 protein-like [Limulus polyphemus]	--	--	--	Serum amyloid A protein//Myosin N-terminal SH3-like domain	--	--	GO:0003774//GO:0005524	cytoskeletal motor activity//ATP binding	GO:0016459//GO:0005576	myosin complex//extracellular region	--	--
Cluster-28115.85815	352.421	38.6764	3.1873	2.9493e-17	7.7146e-14	2924	--	--	--	--	--	--	--	--	--	--	--	--	--
Cluster-28115.60861	175.052	12.2612	3.8258	3.5262e-17	9.0462e-14	1666	--	--	--	--	--	--	--	--	--	--	--	--	--
Cluster-28115.53647	1162.14	260.726	2.1556	5.0129e-17	1.2618e-13	1026	uncharacterized protein LOC8039952 [Ixodes scapularis]	--	--	--	--	--	--	--	--	--	--	--	--
Cluster-28115.47372	69.9306	444.129	-2.6651	1.1964e-16	2.9555e-13	912	--	--	--	--	--	--	--	--	--	--	--	--	--
Cluster-28115.57575	149.359	528.078	-1.8219	1.5056e-16	3.652e-13	906	secreted protein, putative, partial [Ixodes scapularis]	--	--	--	Insulin-like growth factor binding protein//Hfq protein	GO:0006355	regulation of DNA-templated transcription	GO:0003723	RNA binding	GO:0005576	extracellular region	--	--
Cluster-28115.44050	3654.18	683.565	2.4185	1.7696e-16	4.2155e-13	726	secreted salivary gland peptide, putative, partial [Ixodes scapularis]	--	--	--	U1 zinc finger	--	--	GO:0008270	zinc ion binding	--	--	--	--
Cluster-28115.53463	471.633	1654.02	-1.8103	1.8505e-16	4.3309e-13	1486	--	--	--	--	--	--	--	--	--	--	--	--	--
Cluster-28115.56719	1432.72	259.778	2.4635	2.0973e-16	4.8239e-13	415	--	--	--	--	--	--	--	--	--	--	--	--	--
Cluster-28115.23045	343.507	69.0136	2.319	4.0345e-16	9.1223e-13	1923	hypothetical protein X975_24588, partial [Stegodyphus mimosarum]	--	ETS homologous factor	--	Ets-domain	GO:0006355	regulation of DNA-templated transcription	GO:0043565//GO:0003700	sequence-specific DNA binding//DNA-binding transcription factor activity	GO:0005667	transcription regulator complex	--	--
Cluster-28115.57509	4.53179	144.351	-5.0145	4.1635e-16	9.257e-13	516	environmental stress-induced protein, putative [Ixodes scapularis]	--	--	--	--	--	--	--	--	--	--	--	--
Cluster-28115.48539	676.373	2527.36	-1.9018	4.2633e-16	9.3236e-13	713	--	Ixodes scapularis isolate IS-18-24-clu340 putative salivary protein containing GYG repeats mRNA, complete cds	--	--	--	--	--	--	--	--	--	--	--
Cluster-28115.57137	2806.97	585.866	2.2606	5.0985e-16	1.097e-12	3327	guanylate-binding protein, putative [Ixodes scapularis]	PREDICTED: Ostrinia furnacalis atlastin (LOC114361103), transcript variant X4, mRNA	atlastin	Atlastin-1 OS=Bos taurus OX=9913 GN=ATL1 PE=2 SV=2	Guanylate-binding protein, N-terminal domain//DNA-binding domain	--	--	GO:0003677//GO:0005525//GO:0003924	DNA binding//GTP binding//GTPase activity	--	--	Guanylate-binding protein	--
Cluster-28115.51359	18.644	180.381	-3.284	9.4092e-16	1.9924e-12	1012	--	--	--	--	Fusaric acid resistance protein family	GO:0055085	transmembrane transport	GO:0022857	transmembrane transporter activity	GO:0005886	plasma membrane	--	--
Cluster-28115.34053	103.635	3.66234	4.8118	1.0411e-15	2.1702e-12	2648	--	--	--	--	Insulin-like growth factor binding protein	--	--	--	--	GO:0005576	extracellular region	--	--
Cluster-28115.53122	223.57	857.142	-1.9388	1.1077e-15	2.2733e-12	3657	sidestep protein, putative [Ixodes scapularis]	--	--	Nephrin OS=Homo sapiens OX=9606 GN=NPHS1 PE=1 SV=1	Magi peptide toxin family//Fibronectin type III domain	GO:0006810	transport	GO:0019871//GO:0005515	sodium channel inhibitor activity//protein binding	GO:0005576	extracellular region	Predicted transmembrane protein of the immunoglobulin family of cell adhesion molecules	--
Cluster-28115.68334	1116.29	251.207	2.1517	1.4245e-15	2.8793e-12	3044	hypothetical protein IscW_ISCW010872 [Ixodes scapularis]	--	anaphase-promoting complex subunit 13	Anaphase-promoting complex subunit 13 OS=Pongo abelii OX=9601 GN=ANAPC13 PE=3 SV=1	Apc13p protein//Popeye protein conserved region	--	--	--	--	GO:0016020//GO:0005680	membrane//anaphase-promoting complex	--	--
Cluster-28115.54538	1948.55	632.107	1.624	1.4991e-15	2.9847e-12	3165	conserved hypothetical protein, partial [Ixodes scapularis]	--	--	Mitochondrial assembly of ribosomal large subunit protein 1 OS=Homo sapiens OX=9606 GN=MALSU1 PE=1 SV=1	XRN 5'-3' exonuclease N-terminus//Endonuclease-reverse transcriptase	--	--	GO:0004527//GO:0003676//GO:0003824	exonuclease activity//nucleic acid binding//catalytic activity	--	--	--	--
Cluster-28115.62556	269.442	20.7539	3.6955	1.5427e-15	3.0265e-12	1825	secreted salivary gland peptide, putative, partial [Ixodes scapularis]	--	--	--	--	--	--	--	--	--	--	--	--
Cluster-28115.46891	6728.67	2056.1	1.7105	1.6428e-15	3.1762e-12	9295	complement component 3-2 [Hasarius adansoni]	--	--	A.superbus venom factor 1 OS=Austrelaps superbus OX=29156 PE=1 SV=1	Anaphylotoxin-like domain//A-macroglobulin TED domain//VMA21-like domain//A-macroglobulin receptor binding domain//MG2 domain//Alpha-2-macroglobulin family	GO:0070072	vacuolar proton-transporting V-type ATPase complex assembly	GO:0004866	endopeptidase inhibitor activity	GO:0005615//GO:0005576	extracellular space//extracellular region	Alpha-macroglobulin	--
Cluster-28115.45946	2707.85	554.684	2.2876	1.6781e-15	3.198e-12	2296	PREDICTED: arylamine N-acetyltransferase 2-like [Plutella xylostella]	--	--	Arylamine N-acetyltransferase OS=Mycolicibacterium smegmatis OX=1772 GN=nat PE=1 SV=3	Apocytochrome F, C-terminal//N-acetyltransferase	GO:0006118//GO:0015979//GO:0042967	obsolete electron transport//photosynthesis//obsolete acyl-carrier-protein biosynthetic process	GO:0005506//GO:0016407//GO:0020037//GO:0009055	iron ion binding//acetyltransferase activity//heme binding//electron transfer activity	GO:0031361	obsolete integral component of thylakoid membrane	--	--
Cluster-28115.48283	218.071	983.129	-2.173	2.3325e-15	4.3826e-12	1307	--	--	--	--	--	--	--	--	--	--	--	--	--
Cluster-28115.55911	1093.63	158.432	2.7868	3.5199e-15	6.5217e-12	941	--	--	--	--	--	--	--	--	--	--	--	--	--
Cluster-28115.38819	1247.7	375.613	1.7315	3.6235e-15	6.6217e-12	1374	--	--	--	--	Lipopolysaccharide assembly protein A domain	--	--	--	--	--	--	--	--
Cluster-28115.85816	700.194	112.36	2.6388	3.9698e-15	7.1566e-12	730	--	--	--	--	--	--	--	--	--	--	--	--	--
Cluster-28115.83803	127.929	4.00683	4.9892	4.5984e-15	8.1791e-12	1242	--	--	--	--	NOTCH protein	GO:0007275//GO:0007219//GO:0030154	multicellular organism development//Notch signaling pathway//cell differentiation	--	--	--	--	--	--
Cluster-28115.53773	1277.11	397.872	1.6823	6.7243e-15	1.1803e-11	1922	beta-secretase 1-like [Limulus polyphemus]	--	beta-site APP-cleaving enzyme 2 (memapsin 1)	Beta-secretase 2 OS=Homo sapiens OX=9606 GN=BACE2 PE=1 SV=1	--	--	--	--	--	--	--	--	--
Cluster-28115.36424	6553.97	1608.13	2.027	9.463e-15	1.6395e-11	6578	limulus factor C-related multidomain serine protease precursor [Ixodes ricinus]	Haemaphysalis longicornis mRNA for serin proteinase 1, partial cds	--	Clotting factor C OS=Tachypleus tridentatus OX=6853 PE=1 SV=1	Trypsin//Fimbrial adhesin F17-AG, lectin domain	GO:0044406//GO:0006508	adhesion of symbiont to host//proteolysis	GO:0004252	serine-type endopeptidase activity	GO:0009289	pilus	--	--
Cluster-28115.79618	268.579	43.3099	2.6371	1.051e-14	1.7976e-11	2875	--	--	--	--	--	--	--	--	--	--	--	--	--
Cluster-28115.26331	127.33	7.79085	4.0355	1.1822e-14	1.9964e-11	563	--	--	--	--	--	--	--	--	--	--	--	--	--
Cluster-28115.57720	169.135	14.4435	3.5492	1.3134e-14	2.1901e-11	1074	E3 ubiquitin-protein ligase Siah1-like [Centruroides sculpturatus]	Rhipicephalus appendiculatus isolate RAHD_87 Ruka SINE elements	E3 ubiquitin-protein ligase SIAH1	E3 ubiquitin-protein ligase Siah1 OS=Danio rerio OX=7955 GN=siah1 PE=2 SV=2	TRAF-type zinc finger//Seven in absentia protein family//Zinc finger, C3HC4 type (RING finger)	GO:0007275//GO:0006511	multicellular organism development//ubiquitin-dependent protein catabolic process	GO:0008270//GO:0046872	zinc ion binding//metal ion binding	GO:0005737	cytoplasm	Zn finger protein	--
Cluster-28115.64071	719.166	127.006	2.5011	1.6589e-14	2.7322e-11	1238	--	--	--	--	--	--	--	--	--	--	--	--	--
Cluster-28115.92659	110.931	1.37794	6.36	1.9851e-14	3.2296e-11	1509	--	--	--	--	--	--	--	--	--	--	--	--	--
Cluster-28115.59698	53.5512	238.263	-2.1548	2.0685e-14	3.3246e-11	471	--	PREDICTED: Priapulus caudatus neuropeptide-like protein 31 (LOC106809251), mRNA	--	--	Membrane-associating domain	--	--	--	--	GO:0016020	membrane	--	--
Cluster-28115.41364	203.771	36.4978	2.4822	2.3765e-14	3.7742e-11	626	--	Rhipicephalus microplus papilin (Ppn) gene, partial cds; and pogo transposable element (pogo), hypothetical protein (E3G_000003), hypothetical protein (E3G_000004), endonuclease reverse transcriptase (E3G_000005), and SeRPin family member (srp) genes, complete cds, complete sequence	--	--	--	--	--	--	--	--	--	--	--
Cluster-28115.50667	246.718	788.594	-1.6766	2.4766e-14	3.8868e-11	3212	lysosome membrane protein 2 [Galendromus occidentalis]	--	--	Scavenger receptor class B member 1 OS=Bos taurus OX=9913 GN=SCARB1 PE=2 SV=1	Group XII secretory phospholipase A2 precursor (PLA2G12)//CD36 family	GO:0009395//GO:0016042	phospholipid catabolic process//lipid catabolic process	GO:0004623//GO:0005509	phospholipase A2 activity//calcium ion binding	GO:0016020//GO:0005576	membrane//extracellular region	--	--
Cluster-28115.53646	128.729	10.1071	3.671	2.6636e-14	4.1317e-11	441	--	--	--	--	--	--	--	--	--	--	--	--	--
Cluster-28115.43323	138.818	17.6881	2.9796	3.0477e-14	4.6733e-11	948	--	--	--	--	--	--	--	--	--	--	--	--	--
Cluster-28115.25834	95.227	2.35635	5.3371	3.2487e-14	4.9248e-11	348	--	--	--	--	--	--	--	--	--	--	--	--	--
Cluster-28115.50250	2537.41	865.327	1.5518	3.8191e-14	5.7246e-11	1291	--	--	--	--	--	--	--	--	--	--	--	--	--
Cluster-28115.27976	811.488	226.199	1.8426	4.3033e-14	6.3786e-11	1564	--	--	--	--	--	--	--	--	--	--	--	--	--
Cluster-28115.14163	149.511	10.614	3.8064	4.5543e-14	6.6765e-11	2951	antimicrobial peptide [Haemaphysalis longicornis]	--	--	Defensin OS=Dermacentor variabilis OX=34621 GN=VSNA1 PE=1 SV=1	Occlusion-derived virus envelope protein ODV-E18//Arthropod defensin//Ribosomal protein S17	GO:0042254//GO:0006412//GO:0006952	ribosome biogenesis//translation//defense response	GO:0003735	structural constituent of ribosome	GO:0019031//GO:0005840	viral envelope//ribosome	--	--
Cluster-28115.83549	86.0588	2.91303	4.8438	7.3969e-14	1.0726e-10	593	hypothetical protein IscW_ISCW021626 [Ixodes scapularis]	TPA_inf: Amblyomma variegatum secreted salivary protein 1024 mRNA, complete cds	--	--	Zinc knuckle//Survival motor neuron protein (SMN)//Cytochrome c	GO:0006397//GO:0006118	mRNA processing//obsolete electron transport	GO:0008270//GO:0009055//GO:0003723//GO:0020037//GO:0003676	zinc ion binding//electron transfer activity//RNA binding//heme binding//nucleic acid binding	GO:0005737//GO:0005634	cytoplasm//nucleus	--	--
Cluster-28115.28537	123.983	7.41255	4.0665	8.9158e-14	1.2789e-10	2602	--	Amblyomma americanum 18S ribosomal RNA gene, internal transcribed spacer 1, 5.8S ribosomal RNA gene, internal transcribed spacer 2, and 28S ribosomal RNA gene, complete sequence	--	--	BNIP3	GO:0043065	positive regulation of apoptotic process	--	--	GO:0005740	mitochondrial envelope	--	--
Cluster-28115.9414	143.417	18.9695	2.9224	9.2958e-14	1.3192e-10	394	--	--	--	--	--	--	--	--	--	--	--	--	--
Cluster-28115.49405	2659.36	874.489	1.6044	1.0489e-13	1.4729e-10	2251	TPA_inf: basic region leucine zipper transcription factor [Amblyomma variegatum]	TPA_inf: Amblyomma variegatum basic region leucine zipper transcription factor mRNA, partial cds	--	Thyrotroph embryonic factor OS=Rattus norvegicus OX=10116 GN=Tef PE=1 SV=3	bZIP Maf transcription factor//Basic region leucine zipper//bZIP transcription factor	GO:0006355	regulation of DNA-templated transcription	GO:0003677//GO:0003700	DNA binding//DNA-binding transcription factor activity	GO:0005667	transcription regulator complex	Basic region leucine zipper transcription factor	C/EBP
Cluster-28115.35643	141.394	13.0917	3.4464	1.155e-13	1.605e-10	1274	hypothetical protein IscW_ISCW021626 [Ixodes scapularis]	--	--	--	Thrombin light chain//Zinc knuckle	GO:0007596//GO:0006508	blood coagulation//proteolysis	GO:0004252//GO:0003676//GO:0008270	serine-type endopeptidase activity//nucleic acid binding//zinc ion binding	GO:0005576	extracellular region	--	--
Cluster-28115.17295	147.185	24.4067	2.589	1.2038e-13	1.6556e-10	4629	--	--	--	--	NUMOD3 motif	--	--	GO:0003677	DNA binding	--	--	--	--
Cluster-28115.82723	200.695	21.7085	3.2111	1.6675e-13	2.2699e-10	764	--	--	--	--	--	--	--	--	--	--	--	--	--
Cluster-28115.47838	1737.32	311.453	2.4797	1.7561e-13	2.3663e-10	2874	sodium/glucose cotransporter, putative, partial [Ixodes scapularis]	PREDICTED: Ursus arctos horribilis solute carrier family 5 member 10 (SLC5A10), mRNA	solute carrier family 5 (sodium/glucose cotransporter), member 1	Sodium/glucose cotransporter 4 OS=Danio rerio OX=7955 GN=slc5a9 PE=2 SV=1	Sodium:solute symporter family	GO:0055085	transmembrane transport	GO:0022857	transmembrane transporter activity	GO:0016020	membrane	--	--
Cluster-28115.22566	110.552	10.742	3.3611	1.918e-13	2.5333e-10	966	--	--	--	--	--	--	--	--	--	--	--	--	--
Cluster-28115.89451	135.153	10.5776	3.6848	1.9045e-13	2.5333e-10	2078	PREDICTED: RNA-directed DNA polymerase from mobile element jockey-like [Acropora digitifera]	--	--	Probable RNA-directed DNA polymerase from transposon X-element OS=Drosophila melanogaster OX=7227 GN=X-element\ORF2 PE=3 SV=1	--	--	--	--	--	--	--	--	--
Cluster-28115.21661	142.656	15.579	3.1868	2.4239e-13	3.1701e-10	949	--	--	--	--	--	--	--	--	--	--	--	--	--
Cluster-28115.48525	1758.03	607.282	1.5333	2.4744e-13	3.174e-10	2512	atlastin-2-like protein [Leptotrombidium deliense]	--	atlastin	Atlastin-3 OS=Homo sapiens OX=9606 GN=ATL3 PE=1 SV=1	Anaphylotoxin-like domain//Fusaric acid resistance protein family	GO:0055085	transmembrane transport	GO:0022857	transmembrane transporter activity	GO:0005886//GO:0005576	plasma membrane//extracellular region	--	--
Cluster-28115.49123	2392.95	927.03	1.3679	2.4624e-13	3.174e-10	4963	copper transporter, putative [Ixodes scapularis]	--	solute carrier family 31 (copper transporter), member 1	High affinity copper uptake protein 1 OS=Pongo abelii OX=9601 GN=SLC31A1 PE=2 SV=1	Ctr copper transporter family//Transposase//Voltage gated chloride channel	GO:0006821//GO:0035434//GO:0055085//GO:0006825//GO:0006313	chloride transport//copper ion transmembrane transport//transmembrane transport//copper ion transport//transposition, DNA-mediated	GO:0003677//GO:0005375//GO:0004803//GO:0005247	DNA binding//copper ion transmembrane transporter activity//transposase activity//voltage-gated chloride channel activity	GO:0016020	membrane	Copper transporter	--
Cluster-28115.49347	236.341	804.673	-1.7675	2.9308e-13	3.7236e-10	1545	glucose-6-phosphatase [Rhipicephalus microplus]	Rhipicephalus microplus glucose-6-phosphatase mRNA, complete cds	glucose-6-phosphatase	Glucose-6-phosphatase 2 OS=Mus musculus OX=10090 GN=G6pc2 PE=1 SV=1	--	--	--	--	--	--	--	--	--
Cluster-28115.85814	121.697	9.48907	3.6854	3.5238e-13	4.4347e-10	431	--	--	--	--	--	--	--	--	--	--	--	--	--
Cluster-28115.40118	308.632	47.8173	2.6904	4.9693e-13	6.1381e-10	780	--	--	--	--	--	--	--	--	--	--	--	--	--
Cluster-28115.41365	308.648	68.3259	2.1764	4.9432e-13	6.1381e-10	431	--	Rhipicephalus microplus strain Deutsch clone boom1_14607, complete sequence	--	--	--	--	--	--	--	--	--	--	--
Cluster-28115.68336	393.211	97.7391	2.0067	5.1525e-13	6.306e-10	2871	uncharacterized protein LOC107441406 [Parasteatoda tepidariorum]	--	--	--	TIR domain//Lipase (class 3)//TIR domain	GO:0006629//GO:0007165	lipid metabolic process//signal transduction	--	--	--	--	--	--
Cluster-28115.14162	349.475	39.1588	3.1556	5.4241e-13	6.5189e-10	1874	antimicrobial peptide [Haemaphysalis longicornis]	--	--	Defensin OS=Dermacentor variabilis OX=34621 GN=VSNA1 PE=1 SV=1	DNA mismatch repair enzyme MutH//Arthropod defensin//Scorpion toxin-like domain	GO:0006952//GO:0006810	defense response//transport	GO:0019871//GO:0008200//GO:0004519//GO:0003677	sodium channel inhibitor activity//ion channel inhibitor activity//endonuclease activity//DNA binding	GO:0005576	extracellular region	--	--
Cluster-28115.49132	3766.27	1286.02	1.5501	5.4009e-13	6.5189e-10	816	uncharacterized protein LOC8025449 [Ixodes scapularis]	--	--	--	--	--	--	--	--	--	--	--	--
Cluster-28115.60101	149.374	14.154	3.4008	6.9483e-13	8.2761e-10	2593	--	--	--	--	--	--	--	--	--	--	--	--	--
Cluster-28115.21776	97.8671	5.09963	4.2689	7.074e-13	8.3513e-10	2054	--	--	--	--	TLC domain	--	--	--	--	--	--	--	--
Cluster-28115.58152	826.362	241.283	1.7761	9.6277e-13	1.1266e-09	3933	hypothetical protein IscW_ISCW023670 [Ixodes scapularis]	--	--	Probable G-protein coupled receptor Mth-like 11 OS=Drosophila melanogaster OX=7227 GN=mthl11 PE=3 SV=3	7 transmembrane receptor (Secretin family)//Peptidase family M50	GO:0007186//GO:0006508	G protein-coupled receptor signaling pathway//proteolysis	GO:0004930//GO:0004222	G protein-coupled receptor activity//metalloendopeptidase activity	--	--	--	--
Cluster-28115.28423	1.26307	80.7595	-5.9997	9.7263e-13	1.1283e-09	477	--	--	--	--	--	--	--	--	--	--	--	--	--
Cluster-28115.68806	248.62	55.698	2.1612	1.0914e-12	1.2551e-09	386	--	--	--	--	--	--	--	--	--	--	--	--	--
Cluster-28115.58144	1164.69	392.661	1.5685	1.245e-12	1.4195e-09	1473	vacuolar protein sorting-associated protein 4A [Ixodes scapularis]	--	vacuolar protein-sorting-associated protein 4	Vacuolar protein sorting-associated protein 4A OS=Homo sapiens OX=9606 GN=VPS4A PE=1 SV=1	--	--	--	--	--	--	--	AAA+-type ATPase	--
Cluster-28115.47004	104.462	3.42694	4.9441	1.2737e-12	1.44e-09	1437	--	--	--	--	--	--	--	--	--	--	--	--	--
Cluster-28115.49691	2550.57	10021.2	-1.9743	1.5584e-12	1.7471e-09	1023	--	--	--	--	--	--	--	--	--	--	--	--	--
Cluster-28115.50186	1041.52	3143.67	-1.5942	1.6269e-12	1.8086e-09	1868	cuticle protein, putative [Ixodes scapularis]	--	--	Cuticle protein 16.8 OS=Ixodes ricinus OX=34613 PE=1 SV=1	Alphavirus E1 glycoprotein	--	--	GO:0004252	serine-type endopeptidase activity	GO:0019028//GO:0055036	viral capsid//virion membrane	--	--
Cluster-28115.37732	138.237	25.4345	2.4467	1.8741e-12	2.0662e-09	1025	hypothetical protein EGW08_010429 [Elysia chlorotica]	Rhipicephalus appendiculatus isolate RAHD_87 Ruka SINE elements	--	--	--	--	--	--	--	--	--	--	--
Cluster-28115.62603	231.122	55.9829	2.0465	2.0171e-12	2.2056e-09	1126	Uncharacterized protein APZ42_026588 [Daphnia magna]	--	--	Probable RNA-directed DNA polymerase from transposon BS OS=Drosophila melanogaster OX=7227 GN=RTase PE=2 SV=1	Crossover junction endodeoxyribonuclease RuvC	GO:0006310//GO:0006281//GO:0006308	DNA recombination//DNA repair//DNA catabolic process	GO:0004520	DNA endonuclease activity	--	--	--	--
Cluster-28115.50360	1771.8	608.342	1.5425	2.0909e-12	2.2678e-09	303	hebreain [Amblyomma hebraeum]	Amblyomma hebraeum hebreain mRNA, complete cds	--	--	CENP-W protein	GO:0000278//GO:0051382	mitotic cell cycle//kinetochore assembly	GO:0003677	DNA binding	--	--	--	--
Cluster-28115.50349	809.449	2782.97	-1.7816	2.1428e-12	2.3053e-09	838	--	--	--	--	--	--	--	--	--	--	--	--	--
Cluster-28115.61779	1273.03	438.595	1.5376	2.5256e-12	2.6954e-09	986	--	--	--	--	--	--	--	--	--	--	--	--	--
Cluster-28115.54218	391.66	109.762	1.8342	2.8504e-12	3.0179e-09	4494	long chain fatty acid CoA ligase, putative [Ixodes scapularis]	--	long-chain acyl-CoA synthetase	Long-chain-fatty-acid--CoA ligase 4 OS=Mus musculus OX=10090 GN=Acsl4 PE=1 SV=2	Cyclin-dependent kinase 5 activator protein//GM130 C-terminal binding motif	--	--	GO:0061575//GO:0005515	cyclin-dependent protein serine/threonine kinase activator activity//protein binding	GO:0005794//GO:0016533//GO:0005801	Golgi apparatus//protein kinase 5 complex//cis-Golgi network	Acyl-CoA synthetase	--
Cluster-28115.15895	87.9082	5.47793	4.0197	2.9109e-12	3.0577e-09	1933	--	--	--	--	--	--	--	--	--	--	--	--	--
Cluster-28115.12275	79.8221	3.11627	4.7079	3.0821e-12	3.1873e-09	2394	--	--	--	--	--	--	--	--	--	--	--	--	--
Cluster-28115.53155	269.042	60.9028	2.1445	3.0626e-12	3.1873e-09	431	--	--	--	--	--	--	--	--	--	--	--	--	--
Cluster-28115.56554	933.635	208.438	2.1638	3.5272e-12	3.6196e-09	894	--	--	--	--	TATA box-binding protein-associated factor 1D	GO:0006355	regulation of DNA-templated transcription	--	--	GO:0005668//GO:0005634	RNA polymerase transcription factor SL1 complex//nucleus	--	--
Cluster-28115.68297	528.591	147.324	1.8426	3.5597e-12	3.625e-09	6127	hypothetical protein IscW_ISCW012611, partial [Ixodes scapularis]	--	--	--	Cytochrome c oxidase subunit VIIc//cAMP-dependent protein kinase inhibitor	GO:0006123//GO:0006469//GO:0045859	mitochondrial electron transport, cytochrome c to oxygen//negative regulation of protein kinase activity//regulation of protein kinase activity	GO:0004862	cAMP-dependent protein kinase inhibitor activity	GO:0005751//GO:0005952	mitochondrial respiratory chain complex IV//cAMP-dependent protein kinase complex	--	--
Cluster-28115.14044	145.042	25.3901	2.5167	3.8296e-12	3.8703e-09	2141	uncharacterized protein LOC111618069 [Centruroides sculpturatus]	--	proto-oncogene tyrosine-protein kinase Met	Hepatocyte growth factor receptor OS=Mus musculus OX=10090 GN=Met PE=1 SV=1	Protein kinase domain//Protein tyrosine and serine/threonine kinase	GO:0006468	protein phosphorylation	GO:0004672//GO:0005524	protein kinase activity//ATP binding	--	--	--	--
Cluster-28115.47707	1196.84	3224.03	-1.4298	3.8893e-12	3.9011e-09	11428	Laminin subunit alpha, partial [Stegodyphus mimosarum]	PREDICTED: Zootermopsis nevadensis laminin subunit alpha-like (LOC110834983), mRNA	laminin, alpha 3/5	Laminin subunit alpha OS=Drosophila melanogaster OX=7227 GN=LanA PE=1 SV=2	Laminin Domain II//Laminin Domain I//Polyomavirus coat protein	GO:0030334//GO:0045995//GO:0007155//GO:0007165//GO:0030155	regulation of cell migration//regulation of embryonic development//cell adhesion//signal transduction//regulation of cell adhesion	GO:0005198//GO:0005102	structural molecule activity//signaling receptor binding	GO:0019028	viral capsid	Extracellular matrix glycoprotein Laminin subunits alpha and gamma	--
Cluster-28115.40195	234.899	712.003	-1.6011	4.1311e-12	4.1127e-09	3251	EMI domain-containing protein 1-like isoform X2 [Limulus polyphemus]	--	--	--	EMI domain//Cytochrome oxidase c subunit VIII	GO:0006123	mitochondrial electron transport, cytochrome c to oxygen	GO:0005515	protein binding	GO:0005751	mitochondrial respiratory chain complex IV	--	--
Cluster-28115.13669	87.2651	5.73986	3.9305	4.2182e-12	4.1683e-09	2418	--	--	--	--	Selenoprotein S (SelS)//DNA-binding domain//Exonuclease VII, large subunit//CDC45-like protein	GO:0006886//GO:0006308//GO:0006270	intracellular protein transport//DNA catabolic process//DNA replication initiation	GO:0008855//GO:0003677	exodeoxyribonuclease VII activity//DNA binding	GO:0009318//GO:0030176	exodeoxyribonuclease VII complex//obsolete integral component of endoplasmic reticulum membrane	--	--
Cluster-28115.40621	1512.57	547.28	1.4665	4.5363e-12	4.4497e-09	1518	CEBPA: CCAAT/enhancer-binding protein alpha, putative [Ixodes scapularis]	--	CCAAT/enhancer binding protein (C/EBP), invertebrate	CCAAT/enhancer-binding protein beta OS=Homo sapiens OX=9606 GN=CEBPB PE=1 SV=2	Basic region leucine zipper//bZIP transcription factor//bZIP Maf transcription factor	GO:0006355	regulation of DNA-templated transcription	GO:0003677//GO:0003700	DNA binding//DNA-binding transcription factor activity	GO:0005667	transcription regulator complex	Basic region leucine zipper transcription factor	C/EBP
Cluster-28115.14160	133.733	11.4522	3.5444	6.2814e-12	6.1165e-09	336	defensin 2 [Haemaphysalis longicornis]	--	--	Defensin OS=Dermacentor variabilis OX=34621 GN=VSNA1 PE=1 SV=1	Arthropod defensin//Scorpion toxin-like domain	GO:0006810//GO:0006952	transport//defense response	GO:0019871//GO:0008200	sodium channel inhibitor activity//ion channel inhibitor activity	GO:0005576	extracellular region	--	--
Cluster-28115.37885	115.398	13.906	3.056	7.3585e-12	7.1134e-09	1056	--	--	--	--	--	--	--	--	--	--	--	--	--
Cluster-28115.43556	476.945	13.3361	5.1581	8.3195e-12	7.8713e-09	2430	placenta growth factor, putative [Ixodes scapularis]	--	placenta growth factor	--	N terminus of Notch ligand C2-like domain//Zinc finger C-x8-C-x5-C-x3-H type (and similar)//MYM-type Zinc finger with FCS sequence motif//PDGF/VEGF domain	GO:0007275//GO:0007219//GO:0040007//GO:0008283//GO:0007165	multicellular organism development//Notch signaling pathway//growth//cell population proliferation//signal transduction	GO:0008270//GO:0008083//GO:0046872	zinc ion binding//growth factor activity//metal ion binding	GO:0016020	membrane	--	--
Cluster-28115.47569	3684.07	10348.4	-1.4901	8.2862e-12	7.8713e-09	3438	chorion peroxidase [Galendromus occidentalis]	PREDICTED: Frankliniella occidentalis uncharacterized LOC113217054 (LOC113217054), mRNA	--	Chorion peroxidase OS=Aedes aegypti OX=7159 GN=pxt PE=1 SV=3	VHS domain//Hydrogenase maturation protease	--	--	GO:0035091//GO:0008047//GO:0043130//GO:0008233	phosphatidylinositol binding//enzyme activator activity//ubiquitin binding//peptidase activity	--	--	Peroxidase/oxygenase	--
Cluster-28115.49868	70.2163	281.028	-2.0013	8.2589e-12	7.8713e-09	1238	cuticle protein, putative [Ixodes scapularis]	--	--	Cuticle protein 16.8 OS=Ixodes ricinus OX=34613 PE=1 SV=1	--	--	--	--	--	--	--	--	--
Cluster-28115.86284	177.824	26.7915	2.7291	9.6582e-12	9.0735e-09	403	cell adhesion molecule, putative [Ixodes scapularis]	--	--	--	Fibronectin type III domain	--	--	GO:0005515	protein binding	--	--	--	--
Cluster-28115.49408	477.558	138.251	1.7884	9.7676e-12	9.1121e-09	8395	C1A receptor, putative, partial [Ixodes scapularis]	--	--	Calcitonin receptor OS=Homo sapiens OX=9606 GN=CALCR PE=1 SV=4	7 transmembrane receptor (Secretin family)//Fungal ATP synthase protein 8 (A6L)//NADH dehydrogenase 1 beta subcomplex subunit 2//Hormone receptor domain	GO:0015986//GO:0007186	proton motive force-driven ATP synthesis//G protein-coupled receptor signaling pathway	GO:0015078//GO:0004930	proton transmembrane transporter activity//G protein-coupled receptor activity	GO:0005743//GO:0005747//GO:0045263//GO:0016020	mitochondrial inner membrane//mitochondrial respiratory chain complex I//proton-transporting ATP synthase complex, coupling factor F(o)//membrane	Adenylate cyclase-coupled calcitonin receptor	--
Cluster-28115.49209	647.207	173.938	1.8944	1.2599e-11	1.1672e-08	697	--	--	--	--	--	--	--	--	--	--	--	--	--
Cluster-28115.72635	814.476	269.058	1.5974	1.2693e-11	1.1678e-08	4483	ceramide phosphoethanolamine synthase [Galendromus occidentalis]	--	--	Ceramide phosphoethanolamine synthase OS=Drosophila melanogaster OX=7227 GN=Cpes PE=1 SV=1	CDP-alcohol phosphatidyltransferase	GO:0008654	phospholipid biosynthetic process	GO:0016780	phosphotransferase activity, for other substituted phosphate groups	GO:0016020	membrane	--	--
Cluster-28115.39577	105.785	7.85119	3.7616	1.3184e-11	1.1965e-08	935	--	--	--	--	--	--	--	--	--	--	--	--	--
Cluster-28115.52426	623.876	113.786	2.454	1.3146e-11	1.1965e-08	1353	--	--	--	--	--	--	--	--	--	--	--	--	--
Cluster-28115.94772	125.709	14.1368	3.1654	1.357e-11	1.2231e-08	1503	antimicrobial peptide [Haemaphysalis longicornis]	--	--	Defensin OS=Dermacentor variabilis OX=34621 GN=VSNA1 PE=1 SV=1	Cysteine-rich antifungal protein 2, defensin-like//Scorpion toxin-like domain//Arthropod defensin	GO:0050832//GO:0006810//GO:0006952	defense response to fungus//transport//defense response	GO:0019871//GO:0008200	sodium channel inhibitor activity//ion channel inhibitor activity	GO:0005576	extracellular region	--	--
Cluster-28115.67800	115.702	10.1081	3.5182	1.4663e-11	1.3128e-08	1030	--	--	--	--	Clock interacting protein circadian	GO:0045892//GO:0042754	negative regulation of DNA-templated transcription//negative regulation of circadian rhythm	--	--	--	--	--	--
Cluster-28115.26081	77.9551	7.40625	3.3971	1.7582e-11	1.5478e-08	3133	hebreain [Amblyomma hebraeum]	--	--	Antimicrobial peptide microplusin OS=Rhipicephalus microplus OX=6941 PE=1 SV=1	RNA recognition motif. (a.k.a. RRM, RBD, or RNP domain)	--	--	GO:0003723	RNA binding	--	--	--	--
Cluster-28115.49978	747.752	2411.79	-1.69	1.7636e-11	1.5478e-08	930	--	--	--	--	--	--	--	--	--	--	--	--	--
Cluster-28115.50179	350.242	1170.67	-1.7421	1.7636e-11	1.5478e-08	547	--	--	--	--	--	--	--	--	--	--	--	--	--
Cluster-28115.59712	201.62	45.9945	2.131	2.3139e-11	2.0175e-08	2179	--	Amblyomma mixtum isolate Colombia-Arauca(17-Col.1) 16S ribosomal RNA gene, partial sequence; mitochondrial	--	--	--	--	--	--	--	--	--	--	--
Cluster-28115.41086	170.544	560.303	-1.7145	2.3364e-11	2.0239e-08	955	--	--	--	--	--	--	--	--	--	--	--	--	--
Cluster-28115.66647	1071.81	311.387	1.7832	2.8616e-11	2.4629e-08	965	--	--	--	--	--	--	--	--	--	--	--	--	--
Cluster-28115.28041	731.635	229.027	1.6743	4.3952e-11	3.7586e-08	1977	coagulation factor precursor, putative, partial [Ixodes scapularis]	--	--	Enteropeptidase OS=Mus musculus OX=10090 GN=Tmprss15 PE=2 SV=1	Interferon-induced transmembrane protein//Trypsin	GO:0006508	proteolysis	GO:0004252	serine-type endopeptidase activity	--	--	--	--
Cluster-28115.40874	418.721	135.61	1.6258	5.1594e-11	4.3839e-08	1419	--	--	--	--	Ribosomal L27e protein family	GO:0006412//GO:0042254	translation//ribosome biogenesis	GO:0003735	structural constituent of ribosome	GO:0005840	ribosome	--	--
Cluster-28115.18533	69.9361	2.73896	4.6891	5.2484e-11	4.4314e-08	1172	--	--	--	--	--	--	--	--	--	--	--	--	--
Cluster-28115.54289	80.8378	4.72331	4.1007	5.6119e-11	4.7084e-08	1388	--	--	replication factor A1	--	--	--	--	--	--	--	--	--	--
Cluster-28115.42056	3.50881	58.2258	-4.0622	6.255e-11	5.2152e-08	913	--	--	--	--	--	--	--	--	--	--	--	--	--
Cluster-28115.82724	113.408	12.0089	3.2331	7.1659e-11	5.9376e-08	1852	OMFREP [Ornithodoros moubata]	--	ficolin	Ficolin-1 OS=Mus musculus OX=10090 GN=Fcn1 PE=1 SV=1	Ethanolamine utilisation protein EutN/carboxysome	--	--	--	--	GO:0031469	bacterial microcompartment	--	--
Cluster-28115.49129	643.504	166.929	1.9464	7.3053e-11	6.0157e-08	937	--	--	--	--	--	--	--	--	--	--	--	--	--
Cluster-28115.50860	1641.78	4735.73	-1.5286	7.3786e-11	6.0388e-08	1110	conserved hypothetical protein [Ixodes scapularis]	--	--	Cuticle protein 16.8 OS=Ixodes ricinus OX=34613 PE=1 SV=1	Beta-lactamase hydrolase-like protein, phosphatase-like domain	--	--	GO:0016787	hydrolase activity	--	--	--	--
Cluster-28115.49894	2219.89	6601.24	-1.5724	9.3321e-11	7.591e-08	3450	conserved hypothetical protein [Ixodes scapularis]	--	--	Adult-specific rigid cuticular protein 12.6 OS=Araneus diadematus OX=45920 PE=1 SV=1	Gem-associated protein 7 (Gemin7)	--	--	--	--	GO:0034719	SMN-Sm protein complex	--	--
Cluster-28115.42125	64.7602	2.6342	4.599	9.8867e-11	7.9934e-08	1007	--	--	--	--	Cupiennin	GO:0042742	defense response to bacterium	--	--	--	--	--	--
Cluster-28115.52041	1566.81	4805.3	-1.6171	1.0959e-10	8.8074e-08	7480	conserved hypothetical protein, partial [Ixodes scapularis]	PREDICTED: Zootermopsis nevadensis uncharacterized LOC110826614 (LOC110826614), mRNA	--	--	CENP-W protein//Metallo-carboxypeptidase inhibitor//Chitin binding Peritrophin-A domain//Hepatitis core antigen	GO:0051382//GO:0000278	kinetochore assembly//mitotic cell cycle	GO:0008191//GO:0003677//GO:0008061//GO:0005198	metalloendopeptidase inhibitor activity//DNA binding//chitin binding//structural molecule activity	GO:0005576	extracellular region	--	--
Cluster-28115.34501	564.306	194.734	1.5344	1.1349e-10	9.0662e-08	3036	--	--	--	--	Tyrosyl-DNA phosphodiesterase	GO:0006281	DNA repair	GO:0008081	phosphoric diester hydrolase activity	GO:0005634	nucleus	--	--
Cluster-28115.40037	152.83	456.327	-1.5799	1.2992e-10	1.0314e-07	1475	secreted protein, putative [Ixodes scapularis]	--	--	Toll-like receptor 8 OS=Homo sapiens OX=9606 GN=TLR8 PE=1 SV=1	Leucine Rich Repeat//Leucine rich repeat	--	--	GO:0005515	protein binding	--	--	--	--
Cluster-28115.41397	306.471	90.4687	1.7599	1.3066e-10	1.0314e-07	1923	putative RNA-directed DNA polymerase from transposon BS, partial [Exaiptasia pallida]	--	--	--	--	--	--	--	--	--	--	--	--
Cluster-28115.11078	183.451	44.4358	2.048	1.3162e-10	1.0329e-07	1988	conserved hypothetical protein [Ixodes scapularis]	--	--	Toll-like receptor 4 OS=Bos taurus OX=9913 GN=TLR4 PE=1 SV=2	TIR domain//Spindle Pole Component 29//Leucine rich repeat//TIR domain	GO:0030474//GO:0007165	spindle pole body duplication//signal transduction	GO:0005515//GO:0005200	protein binding//structural constituent of cytoskeleton	GO:0005856//GO:0005823	cytoskeleton//central plaque of spindle pole body	--	--
Cluster-28115.98582	89.0117	5.46201	4.0364	1.3901e-10	1.0845e-07	2710	--	--	--	--	--	--	--	--	--	--	--	--	--
Cluster-28115.47872	1246.97	3572.55	-1.5189	1.4177e-10	1.0996e-07	2584	--	--	--	--	--	--	--	--	--	--	--	--	--
Cluster-28115.43159	1394	356.158	1.9686	1.4751e-10	1.1375e-07	2070	fused toxin protein-like [Notechis scutatus]	--	--	Kunitz-type serine protease inhibitor 3 OS=Vipera ammodytes ammodytes OX=8705 PE=1 SV=2	--	--	--	--	--	--	--	Serine proteinase inhibitor (KU family)	--
Cluster-28115.30755	93.4618	9.24935	3.3491	1.4918e-10	1.1438e-07	1632	RecName: Full=Dermonecrotic toxin SPH; AltName: Full=Phospholipase D; Short=PLD; AltName: Full=Sphingomyelin phosphodiesterase D; Short=SMD; Short=SMase D; Short=Sphingomyelinase D; Flags: Precursor	--	--	Dermonecrotic toxin SPH OS=Ixodes scapularis OX=6945 GN=SPH PE=2 SV=1	Glycerophosphoryl diester phosphodiesterase family	GO:0006629	lipid metabolic process	GO:0008081	phosphoric diester hydrolase activity	--	--	--	--
Cluster-28115.91510	86.7805	0.688968	7.009	1.5289e-10	1.1655e-07	1250	--	--	--	--	Ribosomal L32p protein family	GO:0042254//GO:0006412	ribosome biogenesis//translation	GO:0003735	structural constituent of ribosome	GO:0015934//GO:0005840	large ribosomal subunit//ribosome	--	--
Cluster-28115.52576	1627.66	3968.94	-1.2862	1.5694e-10	1.1896e-07	1071	--	--	--	--	--	--	--	--	--	--	--	--	--
Cluster-28115.52541	29.5496	162.083	-2.462	1.6275e-10	1.2267e-07	2306	--	PREDICTED: Bicyclus anynana glycine-rich cell wall structural protein-like (LOC112056584), mRNA	--	--	--	--	--	--	--	--	--	--	--
Cluster-28115.50928	2523.16	8044.82	-1.673	1.8544e-10	1.3898e-07	496	cuticular protein, putative [Ixodes scapularis]	PREDICTED: Parasteatoda tepidariorum uncharacterized LOC107447248 (LOC107447248), mRNA	--	--	Chitin binding Peritrophin-A domain//DmpG-like communication domain	GO:0019439	aromatic compound catabolic process	GO:0008061//GO:0016833	chitin binding//oxo-acid-lyase activity	GO:0005576	extracellular region	--	--
Cluster-28115.46118	1707.06	613.129	1.4773	1.9737e-10	1.471e-07	1341	hypothetical protein IscW_ISCW008918 [Ixodes scapularis]	--	--	Keratin-associated protein 9-2 OS=Pan troglodytes OX=9598 GN=KRTAP9-2 PE=2 SV=1	--	--	--	--	--	--	--	--	--
Cluster-28115.59985	144.51	17.5767	3.0414	1.9925e-10	1.4767e-07	1342	--	--	--	--	Catechol dioxygenase N terminus	GO:0018874//GO:0019261//GO:0046232//GO:0042184//GO:0042203//GO:0009712	benzoate metabolic process//1,4-dichlorobenzene catabolic process//carbazole catabolic process//xylene catabolic process//toluene catabolic process//catechol-containing compound metabolic process	GO:0005506//GO:0018576	iron ion binding//catechol 1,2-dioxygenase activity	--	--	--	--
Cluster-28115.30971	580.113	224.758	1.3673	2.0979e-10	1.5463e-07	3450	serine-threonine protein kinase, plant-type, putative [Ixodes scapularis]	--	interleukin-1 receptor-associated kinase 1	--	--	--	--	--	--	--	--	--	--
Cluster-28115.93979	149.669	36.0813	2.0541	2.5346e-10	1.8578e-07	3346	--	--	--	--	--	--	--	--	--	--	--	--	--
Cluster-28115.32231	504.499	177.464	1.5069	2.5907e-10	1.8885e-07	1631	lospin 7 [Amblyomma americanum]	Amblyomma americanum lospin 7 mRNA, complete cds	--	Leukocyte elastase inhibitor OS=Xenopus tropicalis OX=8364 GN=serpinb1 PE=2 SV=1	--	--	--	--	--	--	--	--	--
Cluster-28115.49532	18.0015	124.351	-2.7978	2.7747e-10	2.0117e-07	407	--	--	--	--	--	--	--	--	--	--	--	--	--
Cluster-28115.62768	122.228	20.6475	2.5691	2.7939e-10	2.0147e-07	978	--	--	--	--	--	--	--	--	--	--	--	--	--
Cluster-28115.32873	682.225	214.688	1.6693	3.1182e-10	2.2364e-07	2675	acyl-CoA synthetase, putative [Ixodes scapularis]	--	--	Luciferin 4-monooxygenase OS=Luciola cruciata OX=7051 PE=1 SV=1	Cysteine dioxygenase type I	--	--	GO:0005506//GO:0016702	iron ion binding//oxidoreductase activity, acting on single donors with incorporation of molecular oxygen, incorporation of two atoms of oxygen	--	--	--	--
Cluster-28115.16891	159.707	31.0636	2.3577	3.2969e-10	2.3519e-07	3922	hypothetical protein IscW_ISCW010566 [Ixodes scapularis]	--	--	--	7tm Chemosensory receptor//7tm Odorant receptor	GO:0050909//GO:0007187//GO:0007608	sensory perception of taste//G protein-coupled receptor signaling pathway, coupled to cyclic nucleotide second messenger//sensory perception of smell	GO:0005549//GO:0004984	odorant binding//olfactory receptor activity	GO:0016020	membrane	--	--
Cluster-28115.70433	631.919	236.911	1.4156	3.3652e-10	2.3879e-07	2257	transport system membrane protein, putative, partial [Ixodes scapularis]	PREDICTED: Mastacembelus armatus natural resistance-associated macrophage protein 2-like (LOC113145665), transcript variant X1, mRNA	-	Protein Malvolio OS=Drosophila melanogaster OX=7227 GN=Mvl PE=2 SV=2	Natural resistance-associated macrophage protein	GO:0030001	metal ion transport	GO:0046873	metal ion transmembrane transporter activity	GO:0016020	membrane	Mn2+ and Fe2+ transporters of the NRAMP family	--
Cluster-28115.27566	113.863	15.5744	2.8723	3.5088e-10	2.4766e-07	2944	--	--	--	--	Metallothionein family	--	--	GO:0046870	cadmium ion binding	--	--	--	--
Cluster-28115.55169	2430.89	817.097	1.5731	3.6657e-10	2.5737e-07	1251	cell adhesion molecule, putative [Ixodes scapularis]	--	receptor-type tyrosine-protein phosphatase Q	Fibronectin OS=Xenopus laevis OX=8355 GN=fn1 PE=2 SV=1	Purple acid Phosphatase, N-terminal domain//Fibronectin type III domain	GO:0019497//GO:0006771	hexachlorocyclohexane metabolic process//riboflavin metabolic process	GO:0003993//GO:0046872//GO:0005515	acid phosphatase activity//metal ion binding//protein binding	--	--	--	--
Cluster-28115.49801	1555.25	4084.76	-1.3933	4.0472e-10	2.8268e-07	1665	--	--	--	--	--	--	--	--	--	--	--	--	--
Cluster-28115.48314	202.432	53.3009	1.9251	4.296e-10	2.9849e-07	875	TPA_inf: guanylate-binding protein [Amblyomma variegatum]	PREDICTED: Sorex araneus atlastin GTPase 2 (ATL2), mRNA	atlastin	Atlastin-3 OS=Homo sapiens OX=9606 GN=ATL3 PE=1 SV=1	Guanylate-binding protein, N-terminal domain	--	--	GO:0003924//GO:0005525	GTPase activity//GTP binding	--	--	Guanylate-binding protein	--
Cluster-28115.36340	376.288	962.155	-1.3552	4.3717e-10	3.0218e-07	963	--	--	--	--	--	--	--	--	--	--	--	--	--
Cluster-28115.85817	82.657	6.00179	3.7765	4.6927e-10	3.2269e-07	3368	endonuclease-reverse transcriptase [Apostichopus japonicus]	--	--	--	Glyceraldehyde 3-phosphate dehydrogenase, NAD binding domain	--	--	GO:0051287	NAD binding	--	--	--	--
Cluster-28115.49743	981.193	3191.37	-1.702	4.9001e-10	3.3522e-07	3641	uncharacterized protein LOC106460541 [Limulus polyphemus]	--	--	Transforming growth factor-beta-induced protein ig-h3 OS=Sus scrofa OX=9823 GN=TGFBI PE=1 SV=1	--	--	--	--	--	--	--	--	--
Cluster-28115.28739	96.3512	16.7862	2.5187	5.193e-10	3.5345e-07	1901	--	--	--	--	Protein melan-A//Dystroglycan (Dystrophin-associated glycoprotein 1)	--	--	--	--	GO:0016010//GO:0042470	dystrophin-associated glycoprotein complex//melanosome	--	--
Cluster-28115.39391	519.328	177.528	1.5473	5.7412e-10	3.8878e-07	4355	conserved hypothetical protein [Ixodes scapularis]	--	--	--	Microsomal signal peptidase 12 kDa subunit (SPC12)//7 transmembrane receptor (rhodopsin family)	GO:0006465//GO:0007186	signal peptide processing//G protein-coupled receptor signaling pathway	GO:0004930	G protein-coupled receptor activity	GO:0005787	signal peptidase complex	--	--
Cluster-28115.48468	2293.86	8466.29	-1.8841	5.8161e-10	3.9186e-07	2260	structural constituent of cuticle, putative [Ixodes scapularis]	--	--	Cuticle protein 14 isoform b OS=Limulus polyphemus OX=6850 PE=1 SV=1	--	--	--	--	--	--	--	--	--
Cluster-28115.76797	77.7461	8.75037	3.1527	6.4501e-10	4.324e-07	577	--	--	--	--	--	--	--	--	--	--	--	--	--
Cluster-28115.35548	411.158	103.84	1.9882	6.76e-10	4.509e-07	1561	meprin A metalloprotease, putative [Ixodes scapularis]	--	astacin	Zinc metalloproteinase nas-27 OS=Caenorhabditis elegans OX=6239 GN=nas-27 PE=2 SV=2	Astacin (Peptidase family M12A)//Matrixin	GO:0006508	proteolysis	GO:0004222//GO:0008270	metalloendopeptidase activity//zinc ion binding	GO:0031012	extracellular matrix	--	--
Cluster-28115.50171	801	2149.94	-1.4247	7.0493e-10	4.6786e-07	977	conserved hypothetical protein [Ixodes scapularis]	--	--	U-scoloptoxin(01)-Er1a OS=Ethmostigmus rubripes OX=62613 PE=3 SV=1	Chitin binding Peritrophin-A domain	--	--	GO:0008061	chitin binding	GO:0005576	extracellular region	--	--
Cluster-28115.43862	18.7222	136.095	-2.8495	7.8215e-10	5.1399e-07	2970	lysosomal acid phosphatase [Haemaphysalis longicornis]	--	lysosomal acid phosphatase	Lysosomal acid phosphatase OS=Bos taurus OX=9913 GN=ACP2 PE=2 SV=1	--	--	--	--	--	--	--	--	--
Cluster-28115.90741	57.5386	2.39448	4.6045	7.8031e-10	5.1399e-07	873	--	--	--	--	--	--	--	--	--	--	--	--	--
Cluster-28115.31915	1407.76	431.972	1.7042	8.5435e-10	5.5596e-07	2943	NF-kappaB inhibitor IkappaB, putative [Ixodes scapularis]	--	B-cell CLL/lymphoma protein 3	B-cell lymphoma 3 protein homolog OS=Mus musculus OX=10090 GN=Bcl3 PE=1 SV=2	Ankyrin repeat//Ankyrin repeats (3 copies)//Ankyrin repeats (many copies)//Ankyrin repeats (many copies)//Ankyrin repeat	--	--	GO:0005515	protein binding	--	--	--	--
Cluster-28115.50308	2518.27	6212.71	-1.3029	8.5229e-10	5.5596e-07	342	--	--	--	--	--	--	--	--	--	--	--	--	--
Cluster-28115.41668	2253.67	926.854	1.2821	9.1866e-10	5.9491e-07	1379	granulin, putative [Ixodes scapularis]	--	--	Progranulin OS=Homo sapiens OX=9606 GN=GRN PE=1 SV=2	--	--	--	--	--	--	--	--	--
Cluster-28115.68574	321.802	116.828	1.4614	1.0479e-09	6.7534e-07	3555	--	--	--	--	Betacoronavirus NS7B protein//Mitochondrial inner-membrane-bound regulator	--	--	--	--	GO:0005743	mitochondrial inner membrane	--	--
Cluster-28115.17297	131.427	21.3083	2.6203	1.0996e-09	7.0523e-07	484	--	--	--	--	PIG-X / PBN1	GO:0006506	GPI anchor biosynthetic process	--	--	GO:0005789	endoplasmic reticulum membrane	--	--
Cluster-28115.82725	90.3678	9.45624	3.2567	1.1295e-09	7.2097e-07	817	--	--	--	--	--	--	--	--	--	--	--	--	--
Cluster-28115.53128	5667.57	1688.81	1.7467	1.1535e-09	7.3277e-07	1701	glycosyl hydrolase 18-like chitinase long isoform [Amblyomma americanum]	Amblyomma americanum glycosyl hydrolase 18-like chitinase long isoform mRNA, complete cds, alternatively spliced	chitinase	Endochitinase OS=Manduca sexta OX=7130 PE=2 SV=1	Glycosyl hydrolases family 18	GO:0005975	carbohydrate metabolic process	--	--	--	--	--	--
Cluster-28115.28257	54.5208	1.30069	5.3491	1.1965e-09	7.5646e-07	1314	--	--	--	--	--	--	--	--	--	--	--	--	--
Cluster-28115.72626	1423.79	552.105	1.367	1.288e-09	8.105e-07	1726	TPA_inf: hypothetical secreted protein 1669 [Amblyomma variegatum]	TPA_inf: Amblyomma variegatum hypothetical secreted protein 1669 mRNA, partial cds	--	--	DEC-1 protein, N-terminal region	GO:0007304	chorion-containing eggshell formation	GO:0005213	structural constituent of egg chorion	GO:0042600//GO:0005576	egg chorion//extracellular region	--	--
Cluster-28115.25339	43.1481	168.081	-1.9646	1.3015e-09	8.1512e-07	1260	peptide methionine sulfoxide reductase, putative, partial [Ixodes scapularis]	--	peptide-methionine (S)-S-oxide reductase	Peptide methionine sulfoxide reductase OS=Drosophila melanogaster OX=7227 GN=MsrA PE=1 SV=2	Peptide methionine sulfoxide reductase	--	--	GO:0008113	peptide-methionine (S)-S-oxide reductase activity	--	--	Peptide methionine sulfoxide reductase	--
Cluster-28115.25943	94.4864	14.6441	2.6843	1.308e-09	8.1538e-07	944	CLUMA_CG014158, isoform A [Clunio marinus]	--	E3 ubiquitin-protein ligase mind-bomb	E3 ubiquitin-protein ligase mib1 OS=Xenopus laevis OX=8355 GN=mib1 PE=2 SV=1	Zinc finger, C3HC4 type (RING finger)	--	--	GO:0046872	metal ion binding	--	--	FOG: Ankyrin repeat	--
Cluster-28115.44172	165.772	41.2307	2.009	1.3844e-09	8.5897e-07	794	conserved hypothetical protein [Ixodes scapularis]	--	--	--	RNase H//Poliovirus 3A protein like	GO:0006508//GO:0051252//GO:0006144	proteolysis//regulation of RNA metabolic process//purine nucleobase metabolic process	GO:0017111//GO:0004523//GO:0003676//GO:0003968//GO:0004197	ribonucleoside triphosphate phosphatase activity//RNA-DNA hybrid ribonuclease activity//nucleic acid binding//RNA-dependent RNA polymerase activity//cysteine-type endopeptidase activity	GO:0031379	RNA-directed RNA polymerase complex	--	--
Cluster-28115.22533	72.8432	0.633931	6.7642	1.4391e-09	8.8883e-07	845	unnamed protein product [Brugia timori]	Gryllus bimaculatus mRNA, GBcontig31677	--	--	--	--	--	--	--	--	--	--	--
Cluster-28115.14538	2665.57	130	4.3582	1.4559e-09	8.9501e-07	6882	secreted salivary gland peptide, putative [Ixodes scapularis]	--	--	--	WH2 motif	--	--	GO:0003779	actin binding	--	--	--	--
Cluster-28115.82720	59.4388	1.3282	5.4673	1.472e-09	9.0076e-07	437	--	--	--	--	--	--	--	--	--	--	--	--	--
Cluster-28115.48747	4146.98	10902.2	-1.3946	1.5383e-09	9.3706e-07	427	--	--	--	--	5-aminolevulinate synthase presequence	GO:0006778//GO:0006563//GO:0006783//GO:0042967//GO:0006566//GO:0006544	porphyrin-containing compound metabolic process//L-serine metabolic process//heme biosynthetic process//obsolete acyl-carrier-protein biosynthetic process//threonine metabolic process//glycine metabolic process	GO:0030170//GO:0003870	pyridoxal phosphate binding//5-aminolevulinate synthase activity	GO:0005759	mitochondrial matrix	--	--
Cluster-28115.54288	202.337	30.2788	2.7414	1.658e-09	1.0054e-06	3629	--	--	--	--	Transactivating regulatory protein (Tat)//Integrase core domain	GO:0015074//GO:0050434	DNA integration//positive regulation of viral transcription	GO:0001070	RNA-binding transcription regulator activity	GO:0042025	host cell nucleus	--	--
Cluster-28115.48531	1793.94	4424.13	-1.3025	1.7648e-09	1.0644e-06	1440	conserved hypothetical protein [Ixodes scapularis]	--	--	--	MOZ/SAS family	GO:0006355//GO:0016573//GO:0042967	regulation of DNA-templated transcription//histone acetylation//obsolete acyl-carrier-protein biosynthetic process	GO:0004402	histone acetyltransferase activity	GO:0000123	histone acetyltransferase complex	--	--
Cluster-28115.50944	3585.42	10414.4	-1.5385	1.7713e-09	1.0644e-06	935	cuticular protein, putative [Ixodes scapularis]	--	--	--	Chitin binding Peritrophin-A domain	--	--	GO:0008061	chitin binding	GO:0005576	extracellular region	--	--
Cluster-28115.53924	195.772	516.975	-1.4011	1.8009e-09	1.0773e-06	3943	uncharacterized protein LOC111085057 [Limulus polyphemus]	--	--	--	--	--	--	--	--	--	--	--	--
Cluster-28115.48606	6513.54	3184.23	1.0325	1.8195e-09	1.0836e-06	860	beta-actin, partial [Onthophagus sagittarius]	Haemaphysalis longicornis strain gansu actin (ACT) mRNA, partial cds	actin beta/gamma 1	Actin-5C OS=Anopheles gambiae OX=7165 GN=Act5C PE=2 SV=1	--	--	--	--	--	--	--	Actin and related proteins	--
Cluster-28115.44976	122.822	25.6095	2.2612	1.9991e-09	1.1853e-06	361	--	--	--	--	--	--	--	--	--	--	--	--	--
Cluster-28115.49919	220.828	595.363	-1.4322	2.0654e-09	1.2191e-06	1259	--	--	--	--	--	--	--	--	--	--	--	--	--
Cluster-28115.53800	13.0197	119.192	-3.1976	2.1126e-09	1.2416e-06	343	--	--	--	--	--	--	--	--	--	--	--	--	--
Cluster-28115.50630	42575.5	109842	-1.3674	2.2487e-09	1.3108e-06	611	cuticle protein, putative [Ixodes scapularis]	PREDICTED: Harpegnathos saltator uncharacterized LOC105185269 (LOC105185269), mRNA	--	Cuticle protein 16.8 OS=Ixodes ricinus OX=34613 PE=1 SV=1	--	--	--	--	--	--	--	--	--
Cluster-28115.53942	340.909	875.907	-1.3619	2.2501e-09	1.3108e-06	4972	ATP-binding cassette sub-family G member 8-like [Limulus polyphemus]	--	--	ATP-binding cassette sub-family G member 8 OS=Mus musculus OX=10090 GN=Abcg8 PE=1 SV=1	ABC-2 type transporter//Cytochrome c oxidase subunit Vb//ABC transporter//ABC-2 type transporter	GO:0006123	mitochondrial electron transport, cytochrome c to oxygen	GO:0005524//GO:0140359	ATP binding//ABC-type transporter activity	GO:0005751//GO:0005740//GO:0016020	mitochondrial respiratory chain complex IV//mitochondrial envelope//membrane	Transporter, ABC superfamily (Breast cancer resistance protein)	--
Cluster-28115.50889	1267.43	392.89	1.69	2.3653e-09	1.3719e-06	1271	putative serine protease protein precursor, partial [Dermacentor variabilis]	TPA_inf: Amblyomma variegatum serine protease-like protein precursor, mRNA, partial cds	--	--	Extracellular matrix protein 1 (ECM1)//Trypsin	GO:0006508//GO:0007165	proteolysis//signal transduction	GO:0004252	serine-type endopeptidase activity	GO:0005576	extracellular region	--	--
Cluster-28115.17249	56.9743	1.04937	5.8083	2.656e-09	1.5339e-06	549	unnamed protein product [Anisakis simplex]	Aedes aegypti ASAP ID: 38495 conserved unknown mRNA sequence	--	--	--	--	--	--	--	--	--	--	--
Cluster-28115.42977	175.268	479.982	-1.4548	2.6878e-09	1.5455e-06	2355	PREDICTED: glutamine synthetase-like [Aplysia californica]	--	glutamine synthetase	Glutamine synthetase OS=Acomys cahirinus OX=10068 GN=GLUL PE=2 SV=3	Glutamine synthetase, catalytic domain	GO:0006807//GO:0009252	nitrogen compound metabolic process//peptidoglycan biosynthetic process	GO:0004356	glutamate-ammonia ligase activity	--	--	Glutamine synthetase	--
Cluster-28115.47871	1869.79	5454.28	-1.5447	2.7088e-09	1.5471e-06	4005	hypothetical protein BSL78_03933 [Apostichopus japonicus]	--	--	Involucrin OS=Hylobates lar OX=9580 GN=IVL PE=2 SV=1	Geminivirus putative movement protein	GO:0046740	transport of virus in host, cell to cell	--	--	--	--	--	--
Cluster-28115.50339	5659.89	13495.1	-1.2535	2.7137e-09	1.5471e-06	2353	GGY domain-containing protein, putative, partial [Ixodes scapularis]	TPA_exp: Amblyomma variegatum hypothetical glycine-rich secreted cement protein mRNA, partial cds	--	--	--	--	--	--	--	--	--	--	--
Cluster-28115.44408	6368.14	1822.3	1.8051	2.7515e-09	1.562e-06	1482	secreted cysteine rich protein, putative, partial [Ixodes scapularis]	--	--	--	DAD family	--	--	--	--	GO:0008250	oligosaccharyltransferase complex	--	--
Cluster-28115.48991	77.2172	388.944	-2.3347	2.8366e-09	1.5967e-06	343	--	--	--	--	--	--	--	--	--	--	--	--	--
Cluster-28115.7258	73.8048	10.5066	2.8182	2.8361e-09	1.5967e-06	1292	--	--	--	--	--	--	--	--	--	--	--	--	--
Cluster-28115.16158	111.551	13.9302	3.0057	2.8559e-09	1.6008e-06	1807	hypothetical protein B9Z55_022134 [Caenorhabditis nigoni]	--	--	--	Bacterial self-protective colicin-like immunity//Hint module//Vasohibin	GO:0030153//GO:0006955//GO:0045765//GO:0016540	bacteriocin immunity//immune response//regulation of angiogenesis//protein autoprocessing	GO:0015643	toxic substance binding	GO:0019814//GO:0005737	immunoglobulin complex//cytoplasm	--	--
Cluster-28115.15381	52.2001	3.02311	4.108	3.1918e-09	1.7816e-06	6845	--	--	--	--	Vpu protein//Host-nuclease inhibitor protein Gam	GO:0032801//GO:0006812//GO:0019076	receptor catabolic process//monoatomic cation transport//viral release from host cell	GO:0060703//GO:0005261	deoxyribonuclease inhibitor activity//monoatomic cation channel activity	GO:0033644	host cell membrane	--	--
Cluster-28115.50655	2514.33	5997.34	-1.2543	3.2794e-09	1.8229e-06	1588	--	--	--	--	--	--	--	--	--	--	--	--	--
Cluster-28115.52405	842.877	1962.77	-1.2191	3.6154e-09	2.0013e-06	1736	RecName: Full=Chymotrypsin-elastase inhibitor ixodidin	--	--	Chymotrypsin-elastase inhibitor ixodidin OS=Rhipicephalus microplus OX=6941 PE=1 SV=2	--	--	--	--	--	--	--	--	--
Cluster-28115.50217	499.242	1893.58	-1.924	4.7729e-09	2.6311e-06	708	--	--	--	--	Baculovirus polyhedron envelope protein, PEP, C terminus//Nup93/Nic96	--	--	GO:0017056//GO:0005198	structural constituent of nuclear pore//structural molecule activity	GO:0005643//GO:0019031//GO:0019028	nuclear pore//viral envelope//viral capsid	--	--
Cluster-28115.39964	111.329	20.7841	2.4281	4.8728e-09	2.6751e-06	1381	secreted salivary gland peptide, putative, partial [Ixodes scapularis]	--	--	--	--	--	--	--	--	--	--	--	--
Cluster-28115.36980	262.355	59.1197	2.148	5.6467e-09	3.0872e-06	717	TPA_inf: serine protease-like protein precursor [Amblyomma variegatum]	TPA_inf: Amblyomma variegatum serine protease-like protein precursor, mRNA, partial cds	--	--	--	--	--	--	--	--	--	--	--
Cluster-28115.45904	278.266	94.1636	1.5638	5.8241e-09	3.1712e-06	2475	--	--	--	--	--	--	--	--	--	--	--	--	--
Cluster-28115.31436	303.535	69.2324	2.135	5.9326e-09	3.2172e-06	1267	--	--	--	--	gpW//Triabin//Protein of unknown function (DUF2370)	GO:0030001//GO:0007034//GO:0019058//GO:0030682	metal ion transport//vacuolar transport//viral life cycle//mitigation of host defenses by symbiont	--	--	--	--	--	--
Cluster-28115.35057	232.38	65.8771	1.8177	6.3578e-09	3.4338e-06	4245	hypothetical protein IscW_ISCW013795 [Ixodes scapularis]	Rhipicephalus appendiculatus isolate RAHF_80 Ruka SINE elements	--	--	WD domain, G-beta repeat//DASH complex subunit Dam1//Endonuclease V//Hepatitis core protein, putative zinc finger	GO:0006281//GO:0008608	DNA repair//attachment of spindle microtubules to kinetochore	GO:0005198//GO:0004519//GO:0005515	structural molecule activity//endonuclease activity//protein binding	GO:0042729//GO:0072686	DASH complex//mitotic spindle	--	--
Cluster-28115.49623	3134.88	1316.63	1.2516	6.478e-09	3.4846e-06	6239	limulus factor C-related multidomain serine protease precursor [Ixodes ricinus]	PREDICTED: Hippocampus comes calpain 9 (capn9), mRNA	--	Limulus clotting factor C OS=Carcinoscorpius rotundicauda OX=6848 PE=2 SV=1	PHF5-like protein//Trypsin//Opioid growth factor receptor (OGFr) conserved region//Calpain family cysteine protease	GO:0000398//GO:0006508	mRNA splicing, via spliceosome//proteolysis	GO:0004252//GO:0038023//GO:0004198	serine-type endopeptidase activity//signaling receptor activity//calcium-dependent cysteine-type endopeptidase activity	GO:0016020	membrane	Cytosolic Ca2+-dependent cysteine protease (calpain), large subunit (EF-Hand protein superfamily)	--
Cluster-28115.24131	69.1791	0.633931	6.6922	7.0763e-09	3.7911e-06	705	--	--	--	--	SCAMP family	GO:0015031	protein transport	--	--	--	--	--	--
Cluster-28115.52615	119.78	463.564	-1.9505	7.1262e-09	3.8026e-06	8872	hemolectin, putative, partial [Ixodes scapularis]	PREDICTED: Drosophila takahashii hemocytin (LOC108066863), mRNA	--	SCO-spondin OS=Gallus gallus OX=9031 GN=SSPO PE=2 SV=1	von Willebrand factor type C domain//Cytochrome C oxidase subunit II, periplasmic domain//Chitinase class I//Pacifastin inhibitor (LCMII)	GO:0016998//GO:0006032//GO:0006123	cell wall macromolecule catabolic process//chitin catabolic process//mitochondrial electron transport, cytochrome c to oxygen	GO:0004129//GO:0005515//GO:0004568//GO:0030414//GO:0005507	cytochrome-c oxidase activity//protein binding//chitinase activity//peptidase inhibitor activity//copper ion binding	GO:0016020//GO:0045277	membrane//respiratory chain complex IV	--	--
Cluster-28115.13682	191.976	33.529	2.5216	7.3264e-09	3.8939e-06	3260	conserved hypothetical protein [Ixodes scapularis]	--	--	TNF receptor-associated factor 6-B OS=Xenopus laevis OX=8355 GN=traf6-b PE=2 SV=1	DNA gyrase inhibitor YacG//TRAF-type zinc finger//SAB domain//Flagellar transcriptional activator (FlhD)//CobD/Cbib protein//Zinc finger, C3HC4 type (RING finger)	GO:0009236//GO:0044780//GO:0030866//GO:0045893	cobalamin biosynthetic process//bacterial-type flagellum assembly//cortical actin cytoskeleton organization//positive regulation of DNA-templated transcription	GO:0008092//GO:0048472//GO:0008270//GO:0046872	cytoskeletal protein binding//threonine-phosphate decarboxylase activity//zinc ion binding//metal ion binding	GO:0005856	cytoskeleton	--	--
Cluster-28115.71354	57.771	6.70667	3.1033	7.6149e-09	4.0311e-06	443	cytochrome P450, putative, partial [Ixodes scapularis]	--	--	Cytochrome P450 3A2 OS=Rattus norvegicus OX=10116 GN=Cyp3a2 PE=1 SV=2	Cytochrome P450	--	--	GO:0016705//GO:0005506//GO:0004497//GO:0020037	oxidoreductase activity, acting on paired donors, with incorporation or reduction of molecular oxygen//iron ion binding//monooxygenase activity//heme binding	--	--	Cytochrome P450 CYP3/CYP5/CYP6/CYP9 subfamilies	--
Cluster-28115.54855	165.922	32.1504	2.3702	7.7427e-09	4.0826e-06	1501	--	--	--	--	--	--	--	--	--	--	--	--	--
Cluster-28115.46247	2561.76	727.621	1.816	7.8343e-09	4.1147e-06	863	FREP A2, partial [Rhipicephalus sanguineus]	--	ficolin	Ficolin-1 OS=Mus musculus OX=10090 GN=Fcn1 PE=1 SV=1	--	--	--	--	--	--	--	--	--
Cluster-28115.50309	2541.28	6089.44	-1.2609	7.9931e-09	4.1652e-06	3493	conserved hypothetical protein [Ixodes scapularis]	--	--	--	Mitochondrial ribosomal protein S25	GO:0042254	ribosome biogenesis	GO:0003735	structural constituent of ribosome	GO:0005840//GO:0005763	ribosome//mitochondrial small ribosomal subunit	--	--
Cluster-28115.51510	2750.11	1014.59	1.4385	7.9761e-09	4.1652e-06	2913	Na/Pi-cotransporter, putative [Ixodes scapularis]	PREDICTED: Nothoprocta perdicaria solute carrier family 34 member 1 (SLC34A1), mRNA	solute carrier family 34 (sodium-dependent phosphate cotransporter)	Sodium-dependent phosphate transport protein 2A OS=Rattus norvegicus OX=10116 GN=Slc34a1 PE=1 SV=1	Na+/Pi-cotransporter	GO:0006812//GO:0044341//GO:0006817	monoatomic cation transport//sodium-dependent phosphate transport//phosphate ion transport	GO:0005436	sodium:phosphate symporter activity	GO:0016020	membrane	--	--
Cluster-28115.26733	164.348	24.7531	2.7282	8.0702e-09	4.189e-06	793	hypothetical protein AC249_AIPGENE11129 [Exaiptasia pallida]	--	--	--	Endonuclease-reverse transcriptase	--	--	GO:0003824	catalytic activity	--	--	--	--
Cluster-28115.62555	135.693	17.0429	2.9886	8.8143e-09	4.5576e-06	866	--	--	--	--	--	--	--	--	--	--	--	--	--
Cluster-28115.41946	76.6458	225.329	-1.5557	9.0962e-09	4.6852e-06	1032	conserved hypothetical protein [Ixodes scapularis]	--	--	--	Tick histamine binding protein	GO:0030682	mitigation of host defenses by symbiont	GO:0043176	amine binding	--	--	--	--
Cluster-28115.17087	185.41	48.9499	1.9189	9.9037e-09	5.0815e-06	1962	--	--	--	--	ssDNA-binding domain of telomere protection protein	--	--	GO:0043047	single-stranded telomeric DNA binding	--	--	--	--
Cluster-28115.52392	12.398	99.4505	-3.0076	1.0024e-08	5.1235e-06	3024	cuticle protein, putative [Ixodes scapularis]	--	--	Cuticle protein 16.8 OS=Ixodes ricinus OX=34613 PE=1 SV=1	PTN/MK heparin-binding protein family, N-terminal domain	GO:0040007//GO:0008283//GO:0007165	growth//cell population proliferation//signal transduction	GO:0008083	growth factor activity	--	--	--	--
Cluster-28115.63263	109.935	293.319	-1.4168	1.0345e-08	5.2672e-06	4038	ADAMTS-like protein 4 isoform X5 [Heterocephalus glaber]	--	--	ADAMTS-like protein 4 OS=Mus musculus OX=10090 GN=Adamtsl4 PE=2 SV=1	Chaperone for protein-folding within the ER, fungal//CCN3 Nov like TSP1 domain	GO:0007165//GO:0006458	signal transduction//'de novo' protein folding	--	--	GO:0005783	endoplasmic reticulum	Serine proteinase inhibitor (KU family) with thrombospondin repeats	--
Cluster-28115.48573	3865.16	1573.06	1.2969	1.042e-08	5.2856e-06	3046	serine/threonine protein kinase, putative, partial [Ixodes scapularis]	PREDICTED: Cricetulus griseus Pim-1 proto-oncogene, serine/threonine kinase (Pim1), transcript variant X2, mRNA	proto-oncogene serine/threonine-protein kinase Pim-3	Serine/threonine-protein kinase pim-3 OS=Coturnix japonica OX=93934 GN=PIM3 PE=2 SV=1	Protein tyrosine and serine/threonine kinase//ATP synthase F1 beta subunit//Protein kinase domain	GO:0006468//GO:0006754	protein phosphorylation//ATP biosynthetic process	GO:0004672//GO:0016887//GO:0005524	protein kinase activity//ATP hydrolysis activity//ATP binding	GO:0000275	mitochondrial proton-transporting ATP synthase complex, catalytic sector F(1)	Serine/threonine protein kinase	--
Cluster-28115.51002	535.126	1428.59	-1.4171	1.1045e-08	5.5812e-06	850	--	--	--	--	--	--	--	--	--	--	--	--	--
Cluster-28115.92772	0.626666	232.479	-8.5269	1.13e-08	5.6886e-06	1834	--	--	--	--	--	--	--	--	--	--	--	--	--
Cluster-28115.51053	4036.9	13303.2	-1.7206	1.2894e-08	6.4668e-06	1222	cuticle protein, putative [Ixodes scapularis]	PREDICTED: Frankliniella occidentalis larval cuticle protein 65Ag1-like (LOC113203281), mRNA	--	Cuticle protein 10.9 OS=Ixodes ricinus OX=34613 PE=1 SV=1	--	--	--	--	--	--	--	--	--
Cluster-28115.24225	58.1357	0.316966	7.3275	1.3976e-08	6.9829e-06	2407	--	--	--	--	--	--	--	--	--	--	--	--	--
Cluster-28115.36587	76.4277	10.6638	2.8362	1.4378e-08	7.1569e-06	1222	--	--	--	--	--	--	--	--	--	--	--	--	--
Cluster-28115.25824	43.3323	0	7.8658	1.4815e-08	7.3471e-06	1965	TPA_inf: ixoderin precursor [Amblyomma variegatum]	TPA_inf: Amblyomma variegatum ixoderin precursor, mRNA, partial cds	--	Techylectin-5A OS=Tachypleus tridentatus OX=6853 PE=1 SV=1	--	--	--	--	--	--	--	--	--
Cluster-28115.49183	367.468	101.071	1.865	1.4913e-08	7.3682e-06	539	putative serine protease protein precursor, partial [Dermacentor variabilis]	--	--	--	Trypsin	GO:0006508	proteolysis	GO:0004252	serine-type endopeptidase activity	--	--	--	--
Cluster-28115.90743	55.1851	0.694273	6.3528	1.4976e-08	7.3721e-06	1168	--	--	--	--	--	--	--	--	--	--	--	--	--
Cluster-28115.49768	3660.25	7719.09	-1.0765	1.5362e-08	7.5342e-06	2081	heme lipoprotein precursor [Amblyomma americanum]	Amblyomma americanum heme lipoprotein precursor, mRNA, complete cds	--	Vitellogenin-1 OS=Periplaneta americana OX=6978 GN=VG2 PE=2 SV=1	Lipoprotein amino terminal region//Membrane transport protein//Vitellinogen, open beta-sheet	GO:0006869//GO:0055085	lipid transport//transmembrane transport	GO:0005319	lipid transporter activity	--	--	--	--
Cluster-28115.95657	62.0263	2.6342	4.538	1.5687e-08	7.6654e-06	2300	transposable element tc1 transposase, putative [Ixodes scapularis]	--	--	Transposable element Tc1 transposase OS=Caenorhabditis elegans OX=6239 GN=tc1a PE=3 SV=1	Transposase	GO:0006313//GO:0015074	transposition, DNA-mediated//DNA integration	GO:0003677	DNA binding	--	--	--	--
Cluster-28115.35034	31.6506	130.052	-2.0364	1.5934e-08	7.7577e-06	2739	--	--	--	--	--	--	--	--	--	--	--	--	--
Cluster-28115.43477	1774.3	505.957	1.8103	1.6862e-08	8.18e-06	630	TPA_inf: ixoderin precursor [Amblyomma variegatum]	--	--	Techylectin-5A OS=Tachypleus tridentatus OX=6853 PE=1 SV=1	--	--	--	--	--	--	--	--	--
Cluster-28115.35036	83.4882	12.4253	2.7457	1.7392e-08	8.4063e-06	5503	--	TPA_inf: Amblyomma variegatum putative secreted glycine-rich protein mRNA, complete cds	--	--	Integrase core domain//Ephrin receptor ligand binding domain	GO:0015074	DNA integration	GO:0005515	protein binding	--	--	--	--
Cluster-28115.53846	329.767	720.019	-1.127	1.9391e-08	9.3387e-06	4926	transmembrane receptor, putative, partial [Ixodes scapularis]	PREDICTED: Theropithecus gelada frizzled class receptor 5 (FZD5), mRNA	frizzled 5/8	Frizzled-5 OS=Xenopus laevis OX=8355 GN=fzd5 PE=2 SV=1	Phage regulatory protein CII (CP76)//Frizzled/Smoothened family membrane region//Fz domain	GO:0007166	cell surface receptor signaling pathway	GO:0003677//GO:0005515	DNA binding//protein binding	GO:0016020	membrane	Smoothened and related G-protein-coupled receptors	--
Cluster-28115.36935	359.87	117.31	1.6174	2.2732e-08	1.083e-05	983	--	--	--	--	--	--	--	--	--	--	--	--	--
Cluster-28115.37753	222.15	69.671	1.6757	2.2672e-08	1.083e-05	2073	Receptor-type tyrosine-protein phosphatase [Rhipicephalus microplus]	--	receptor-type tyrosine-protein phosphatase T	Receptor-type tyrosine-protein phosphatase mu OS=Mus musculus OX=10090 GN=Ptprm PE=1 SV=2	Protein-tyrosine phosphatase	GO:0006470//GO:0006570	protein dephosphorylation//tyrosine metabolic process	GO:0004725	protein tyrosine phosphatase activity	--	--	--	--
Cluster-28115.49652	1817.26	844.091	1.106	2.2687e-08	1.083e-05	2262	c-Jun transcription factor AP-1 [Rhipicephalus microplus]	Rhipicephalus microplus c-Jun transcription factor AP-1 mRNA, complete cds	--	Transcription factor JunD OS=Homo sapiens OX=9606 GN=JUND PE=1 SV=3	Initiation control protein YabA//TSC-22/dip/bun family//Basic region leucine zipper//bZIP transcription factor//bZIP Maf transcription factor//Transcription factor IIA, alpha/beta subunit//Cell division protein ZapB//Nnf1	GO:0006355//GO:0043093//GO:0006367//GO:0090529//GO:0006357//GO:0006260	regulation of DNA-templated transcription//FtsZ-dependent cytokinesis//transcription initiation at RNA polymerase II promoter//cell septum assembly//regulation of transcription by RNA polymerase II//DNA replication	GO:0003677//GO:0003700	DNA binding//DNA-binding transcription factor activity	GO:0005737//GO:0005672//GO:0005667	cytoplasm//transcription factor TFIIA complex//transcription regulator complex	Transcriptional activator of the JUN family	TF_bZIP
Cluster-28115.64267	294.166	67.4652	2.1202	2.3328e-08	1.1075e-05	1934	putative RNA-directed DNA polymerase from mobile element jockey-like [Apostichopus japonicus]	--	--	Probable RNA-directed DNA polymerase from transposon BS OS=Drosophila melanogaster OX=7227 GN=RTase PE=2 SV=1	--	--	--	--	--	--	--	--	--
Cluster-28115.49540	710.33	1631.68	-1.2003	2.3908e-08	1.131e-05	6664	hypothetical protein X975_18153, partial [Stegodyphus mimosarum]	--	--	Neurotrophin 1 OS=Drosophila melanogaster OX=7227 GN=NT1 PE=1 SV=1	--	--	--	--	--	--	--	--	--
Cluster-28115.39832	352.983	16.3247	4.4362	2.4743e-08	1.1664e-05	373	--	--	--	--	--	--	--	--	--	--	--	--	--
Cluster-28115.50608	85419.8	207615	-1.2813	2.5258e-08	1.1864e-05	1103	--	--	--	--	--	--	--	--	--	--	--	--	--
Cluster-28115.97360	47.2116	2.67862	4.1372	2.5552e-08	1.196e-05	1956	endonuclease-reverse transcriptase [Apostichopus japonicus]	--	--	--	--	--	--	--	--	--	--	--	--
Cluster-28115.30550	65.1105	1.70021	5.2666	2.9122e-08	1.3536e-05	1422	hypothetical protein IscW_ISCW018430 [Ixodes scapularis]	TPA_inf: Amblyomma variegatum secreted salivary protein 1024 mRNA, complete cds	--	--	--	--	--	--	--	--	--	--	--
Cluster-28115.44581	1220.56	536.769	1.1848	2.9682e-08	1.3655e-05	1639	--	--	--	--	--	--	--	--	--	--	--	--	--
Cluster-28115.47260	868.791	2207.49	-1.3458	2.9787e-08	1.3655e-05	516	--	--	--	--	--	--	--	--	--	--	--	--	--
Cluster-28115.51633	2330.42	5175.26	-1.1512	2.9503e-08	1.3655e-05	2128	--	--	--	--	DHHA1 domain	--	--	GO:0003676	nucleic acid binding	--	--	--	--
Cluster-28115.66171	196.178	53.6447	1.8687	2.9694e-08	1.3655e-05	1090	--	--	--	--	--	--	--	--	--	--	--	--	--
Cluster-28115.49734	86.6117	5.14936	4.0817	3.1619e-08	1.4445e-05	1226	--	--	--	--	Circovirus 2, anti-apoptotic ORF4	GO:0039526	modulation by virus of host apoptotic process	--	--	--	--	--	--
Cluster-28115.50433	221.549	750.604	-1.7621	3.1973e-08	1.4508e-05	354	heme lipoprotein precursor [Amblyomma americanum]	--	--	Vitellogenin-1 OS=Periplaneta americana OX=6978 GN=VG2 PE=2 SV=1	Lipoprotein amino terminal region	GO:0006869	lipid transport	GO:0005319	lipid transporter activity	--	--	--	--
Cluster-28115.50709	460.65	1109.38	-1.2689	3.194e-08	1.4508e-05	413	--	--	--	--	--	--	--	--	--	--	--	--	--
Cluster-28115.51168	3398.85	7845.61	-1.2067	3.4387e-08	1.555e-05	1769	TPA_exp: secreted salivary gland peptide [Amblyomma variegatum]	TPA_exp: Amblyomma variegatum secreted salivary gland peptide mRNA, partial cds	--	--	--	--	--	--	--	--	--	--	--
Cluster-28115.59529	138.408	33.5237	2.0437	3.4711e-08	1.5644e-05	1046	--	Rhipicephalus appendiculatus isolate RAHD_48 Ruka SINE elements	--	--	--	--	--	--	--	--	--	--	--
Cluster-28115.64711	379.757	146.061	1.3786	3.4952e-08	1.5699e-05	5171	skeletrophin, putative [Ixodes scapularis]	PREDICTED: Ictalurus punctatus mindbomb E3 ubiquitin protein ligase 2 (mib2), transcript variant X2, mRNA	E3 ubiquitin-protein ligase mind-bomb	E3 ubiquitin-protein ligase MIB2 OS=Gallus gallus OX=9031 GN=MIB2 PE=2 SV=1	Ankyrin repeat//Ankyrin repeats (many copies)//Interleukin 2//Ankyrin repeat//Ankyrin repeats (3 copies)//Mib_herc2//Ankyrin repeats (many copies)//Zinc finger, ZZ type	GO:0016567//GO:0006955//GO:0040007//GO:0008283//GO:0007165	protein ubiquitination//immune response//growth//cell population proliferation//signal transduction	GO:0008270//GO:0046872//GO:0005515//GO:0008083//GO:0004842//GO:0005134	zinc ion binding//metal ion binding//protein binding//growth factor activity//ubiquitin-protein transferase activity//interleukin-2 receptor binding	GO:0005893//GO:0005576	interleukin-2 receptor complex//extracellular region	--	--
Cluster-28115.9944	123.365	30.1747	2.0339	3.5288e-08	1.5797e-05	2338	--	--	--	--	--	--	--	--	--	--	--	--	--
Cluster-28115.52591	130.24	326.402	-1.3267	3.6028e-08	1.6075e-05	1238	--	--	--	--	--	--	--	--	--	--	--	--	--
Cluster-28115.55126	41.0308	153.806	-1.9039	3.6887e-08	1.6403e-05	1284	cuticular protein, putative [Ixodes scapularis]	--	--	Adult-specific rigid cuticular protein 15.7 OS=Araneus diadematus OX=45920 PE=1 SV=1	--	--	--	--	--	--	--	--	--
Cluster-28115.16400	396.11	154.746	1.3566	3.9388e-08	1.7457e-05	4128	cell wall protein, putative, partial [Ixodes scapularis]	--	--	--	Phosphoinositide 3-kinase gamma adapter protein p101 subunit//NifU-like N terminal domain//Na+-transporting oxaloacetate decarboxylase beta subunit	GO:0006814//GO:0016226	sodium ion transport//iron-sulfur cluster assembly	GO:0005506//GO:0016829//GO:0046935//GO:0051536	iron ion binding//lyase activity//1-phosphatidylinositol-3-kinase regulator activity//iron-sulfur cluster binding	GO:0005944	phosphatidylinositol 3-kinase complex, class IB	--	--
Cluster-28115.48758	1097.19	2236.35	-1.0273	4.3826e-08	1.9359e-05	4202	--	--	--	--	--	--	--	--	--	--	--	--	--
Cluster-28115.55252	139.75	20.2924	2.7865	4.5787e-08	2.0159e-05	1063	--	--	--	--	--	--	--	--	--	--	--	--	--
Cluster-28115.54309	1548.7	529.723	1.548	4.6147e-08	2.025e-05	1699	phosphatidylinositol transfer protein SEC14, putative [Ixodes scapularis]	Rhipicephalus appendiculatus isolate RAHF_80 Ruka SINE elements	--	Alpha-tocopherol transfer protein-like OS=Homo sapiens OX=9606 GN=TTPAL PE=1 SV=2	--	--	--	--	--	--	--	--	--
Cluster-28115.47138	366.467	138.09	1.4099	5.2485e-08	2.2956e-05	4141	conserved hypothetical protein [Ixodes scapularis]	--	--	--	7 transmembrane receptor (Secretin family)	GO:0007186	G protein-coupled receptor signaling pathway	GO:0004930	G protein-coupled receptor activity	--	--	--	--
Cluster-28115.46494	471.363	1507.54	-1.6781	5.3927e-08	2.351e-05	1034	cuticle protein, putative [Ixodes scapularis]	--	--	Cuticle protein 16.8 OS=Ixodes ricinus OX=34613 PE=1 SV=1	--	--	--	--	--	--	--	--	--
Cluster-28115.51248	411.021	144.458	1.5086	5.5693e-08	2.4201e-05	448	--	--	--	--	TilS substrate binding domain	GO:0008033	tRNA processing	GO:0016879//GO:0005524//GO:0000166	ligase activity, forming carbon-nitrogen bonds//ATP binding//nucleotide binding	GO:0005737	cytoplasm	--	--
Cluster-28115.50418	561.265	1467.97	-1.3874	5.6647e-08	2.4535e-05	14179	uncharacterized protein LOC111622014 [Centruroides sculpturatus]	--	--	--	--	--	--	--	--	--	--	--	--
Cluster-28115.73337	66.3256	188.105	-1.5044	5.8485e-08	2.5249e-05	2652	uncharacterized protein LOC8026662 [Ixodes scapularis]	--	--	--	--	--	--	--	--	--	--	--	--
Cluster-28115.65002	313.813	107.497	1.5464	5.9912e-08	2.5782e-05	1865	sulfotransferase 1C4 [Ixodes scapularis]	--	--	Alcohol sulfotransferase A OS=Rattus norvegicus OX=10116 GN=St2a2 PE=1 SV=2	Sulfotransferase domain	--	--	GO:0008146	sulfotransferase activity	--	--	--	--
Cluster-28115.58923	83.8673	18.8966	2.1513	6.1617e-08	2.643e-05	1825	--	--	--	--	--	--	--	--	--	--	--	--	--
Cluster-28115.56278	119.299	460.966	-1.9519	6.8231e-08	2.9174e-05	1144	--	--	--	--	--	--	--	--	--	--	--	--	--
Cluster-28115.49800	2518.32	6326.06	-1.329	7.1031e-08	3.0274e-05	6344	--	--	--	--	Herpesvirus UL25 family//PcrB family//Phage antirepressor protein KilAC domain	GO:0019072	viral genome packaging	GO:0003677//GO:0016765	DNA binding//transferase activity, transferring alkyl or aryl (other than methyl) groups	GO:0019028	viral capsid	--	--
Cluster-28115.43168	122.318	397.662	-1.7034	7.1558e-08	3.0401e-05	2528	hypothetical protein IscW_ISCW010517 [Ixodes scapularis]	--	--	--	InsA N-terminal domain	GO:0006313	transposition, DNA-mediated	--	--	--	--	--	--
Cluster-28115.49048	133.436	338.066	-1.3423	7.2145e-08	3.0554e-05	990	unnamed protein product [Anisakis simplex]	--	--	--	--	--	--	--	--	--	--	--	--
Cluster-28115.50196	16944.1	42431.3	-1.3244	7.4453e-08	3.1332e-05	2299	--	--	--	--	--	--	--	--	--	--	--	--	--
Cluster-28115.57139	50.0243	5.77799	3.1215	7.4347e-08	3.1332e-05	1027	--	--	--	--	Guanylate-binding protein, N-terminal domain	--	--	GO:0003924//GO:0005525	GTPase activity//GTP binding	--	--	--	--
Cluster-28115.33759	342.365	125.275	1.4515	7.8521e-08	3.294e-05	1931	O-methyltransferase, putative [Ixodes scapularis]	--	--	Probable caffeoyl-CoA O-methyltransferase 1 OS=Dictyostelium discoideum OX=44689 GN=omt5 PE=3 SV=1	UL49 family	GO:0016032	viral process	--	--	GO:0019033	viral tegument	O-methyltransferase	--
Cluster-28115.51156	211.462	530.965	-1.3268	8.2953e-08	3.469e-05	407	--	--	--	--	--	--	--	--	--	--	--	--	--
Cluster-28115.11379	44.3055	3.70047	3.5802	8.4395e-08	3.4964e-05	2253	--	--	--	--	Major spike protein (G protein)//Arthropod defensin//Mitochondrial import receptor subunit Tom22//Scorpion toxin-like domain	GO:0006886//GO:0006810//GO:0019048//GO:0006952	intracellular protein transport//transport//modulation by virus of host process//defense response	GO:0008200//GO:0019871	ion channel inhibitor activity//sodium channel inhibitor activity	GO:0005576//GO:0005741	extracellular region//mitochondrial outer membrane	--	--
Cluster-28115.50771	577.873	1411.61	-1.2893	8.4298e-08	3.4964e-05	1133	--	--	--	--	--	--	--	--	--	--	--	--	--
Cluster-28115.61164	237.535	59.4817	1.998	8.4279e-08	3.4964e-05	2806	exonuclease-endonuclease-phosphatase domain superfamily, partial [Nuttalliella namaqua]	--	--	Probable RNA-directed DNA polymerase from transposon BS OS=Drosophila melanogaster OX=7227 GN=RTase PE=2 SV=1	Endonuclease-reverse transcriptase//Alphavirus E1 glycoprotein//Endonuclease/Exonuclease/phosphatase family	--	--	GO:0004252//GO:0003824	serine-type endopeptidase activity//catalytic activity	GO:0055036//GO:0019028	virion membrane//viral capsid	--	--
Cluster-28115.48126	634.163	248.428	1.3519	8.5898e-08	3.5367e-05	2622	aquaporin AQPAe.a-like [Centruroides sculpturatus]	PREDICTED: Myotis lucifugus aquaporin-2 (LOC102435952), mRNA	aquaporin rerated protein, invertebrate	Aquaporin AQPAe.a OS=Aedes aegypti OX=7159 GN=AAEL003512 PE=2 SV=2	Major intrinsic protein//TMEM9//Rer1 family	GO:0055085//GO:0006810	transmembrane transport//transport	GO:0015267	channel activity	GO:0005765//GO:0016020	lysosomal membrane//membrane	Aquaporin (major intrinsic protein family)	--
Cluster-28115.31425	50.8261	3.74391	3.7745	8.8767e-08	3.6436e-05	2799	--	--	--	--	--	--	--	--	--	--	--	--	--
Cluster-28115.62267	252.452	61.9969	2.0268	8.9873e-08	3.6777e-05	1949	--	--	--	--	--	--	--	--	--	--	--	--	--
Cluster-28115.50553	1450.73	4309.48	-1.5711	9.208e-08	3.7565e-05	770	cuticular protein, putative [Ixodes scapularis]	--	--	--	Chitin binding Peritrophin-A domain	--	--	GO:0008061	chitin binding	GO:0005576	extracellular region	--	--
Cluster-28115.47858	195.846	555.348	-1.503	9.569e-08	3.8919e-05	3377	conserved hypothetical protein [Ixodes scapularis]	PREDICTED: Nilaparvata lugens otopetrin-2-like (LOC111059762), mRNA	--	Proton channel OtopLc OS=Drosophila melanogaster OX=7227 GN=OtopLc PE=3 SV=2	Late nodulin protein//Otopetrin	GO:0006812//GO:1902600	monoatomic cation transport//proton transmembrane transport	GO:0015252//GO:0046872	proton channel activity//metal ion binding	--	--	Uncharacterized conserved protein	--
Cluster-28115.84774	270.826	90.8709	1.5747	9.9877e-08	4.0498e-05	1315	sulfotransferase, putative [Ixodes scapularis]	--	--	Sulfotransferase ssu-1 OS=Caenorhabditis elegans OX=6239 GN=ssu-1 PE=1 SV=1	Sulfotransferase domain	--	--	GO:0008146	sulfotransferase activity	--	--	Sulfotransferase	--
Cluster-28115.49226	606.581	1291.08	-1.0897	1.0145e-07	4.1013e-05	547	heme lipoprotein precursor [Amblyomma americanum]	Amblyomma americanum heme lipoprotein precursor, mRNA, complete cds	--	--	Lipoprotein amino terminal region	GO:0006869	lipid transport	GO:0005319	lipid transporter activity	--	--	--	--
Cluster-28115.33630	552.461	227.032	1.284	1.0283e-07	4.1444e-05	2918	ADP-ribosylglycohydrolase, putative [Ixodes scapularis]	--	poly(ADP-ribose) glycohydrolase ARH3	ADP-ribosylhydrolase ARH3 OS=Gallus gallus OX=9031 GN=ADPRS PE=2 SV=1	MerR HTH family regulatory protein	GO:0006355	regulation of DNA-templated transcription	GO:0003677	DNA binding	--	--	--	--
Cluster-28115.49461	109.132	25.2057	2.115	1.0595e-07	4.2573e-05	929	hypothetical protein IscW_ISCW024385, partial [Ixodes scapularis]	Massila sp. 1MBG 16S rRNA gene, isolate 1MBG	--	--	--	--	--	--	--	--	--	--	--
Cluster-28115.10377	0.626666	46.8459	-6.2116	1.078e-07	4.3181e-05	2319	--	--	--	--	--	--	--	--	--	--	--	--	--
Cluster-28115.27889	132.773	41.0338	1.6942	1.0811e-07	4.3181e-05	1296	--	--	--	--	--	--	--	--	--	--	--	--	--
Cluster-28115.48563	2114.33	801.46	1.3995	1.0866e-07	4.3271e-05	1499	conserved hypothetical protein [Ixodes scapularis]	--	--	--	--	--	--	--	--	--	--	--	--
Cluster-28115.52552	705.018	1621.22	-1.2018	1.0928e-07	4.339e-05	768	TPA_inf: hypothetical glycine-rich secreted cement protein [Amblyomma variegatum]	TPA_inf: Amblyomma variegatum hypothetical glycine-rich secreted cement protein mRNA, complete cds	--	--	--	--	--	--	--	--	--	--	--
Cluster-28115.25420	54.4866	6.77762	3.0109	1.1624e-07	4.6016e-05	922	barrier-to-autointegration factor-like [Limulus polyphemus]	--	--	Barrier-to-autointegration factor OS=Rattus norvegicus OX=10116 GN=Banf1 PE=1 SV=1	Barrier to autointegration factor	--	--	GO:0003677	DNA binding	--	--	DNA-bridging protein BAF	--
Cluster-28115.66783	141.003	33.7943	2.0667	1.1781e-07	4.6499e-05	550	--	--	--	--	NgoBV restriction endonuclease	GO:0006308//GO:0090305//GO:0009307	DNA catabolic process//nucleic acid phosphodiester bond hydrolysis//DNA restriction-modification system	GO:0009036	type II site-specific deoxyribonuclease activity	GO:0009359	type II site-specific deoxyribonuclease complex	--	--
Cluster-28115.57607	24.4768	116.695	-2.2607	1.1884e-07	4.6765e-05	616	--	--	--	--	Calcineurin-binding protein (Calsarcin)	--	--	--	--	GO:0030018	Z disc	--	--
Cluster-28115.17223	43.9605	0.349789	6.926	1.1972e-07	4.6946e-05	572	unnamed protein product [Anisakis simplex]	Riptortus pedestris mRNA, putative 3'UTR of hypothetical protein, sequence id: Rped-0447, expressed in midgut	--	--	--	--	--	--	--	--	--	--	--
Cluster-28115.45187	7.60162	54.1411	-2.8353	1.2e-07	4.6946e-05	2226	--	--	--	--	Ryanodine Receptor TM 4-6//Neurotransmitter-gated ion-channel transmembrane region//TrbL/VirB6 plasmid conjugal transfer protein//Transcription factor IIA, alpha/beta subunit	GO:0006874//GO:0006367//GO:0006811//GO:0030255//GO:0006816	intracellular calcium ion homeostasis//transcription initiation at RNA polymerase II promoter//monoatomic ion transport//protein secretion by the type IV secretion system//calcium ion transport	GO:0005219	ryanodine-sensitive calcium-release channel activity	GO:0005622//GO:0005672	intracellular anatomical structure//transcription factor TFIIA complex	--	--
Cluster-28115.43806	512.283	222.028	1.207	1.2169e-07	4.7467e-05	1323	--	--	--	--	Topoisomerase DNA binding C4 zinc finger//Methyl-coenzyme M reductase beta subunit, N-terminal domain	GO:0046656//GO:0006265	folic acid biosynthetic process//DNA topological change	GO:0003677//GO:0003916//GO:0050524	DNA binding//DNA topoisomerase activity//coenzyme-B sulfoethylthiotransferase activity	GO:0005694	chromosome	--	--
Cluster-28115.57764	1405.29	438.638	1.6796	1.235e-07	4.8034e-05	3155	sodium-coupled monocarboxylate transporter 1-like isoform X1 [Varroa jacobsoni]	PREDICTED: Nipponia nippon solute carrier family 5 (sodium/iodide cotransporter), member 5 (SLC5A5), mRNA	solute carrier family 5 (sodium-coupled monocarboxylate transporter), member 8/12	Sodium-coupled monocarboxylate transporter 1 OS=Homo sapiens OX=9606 GN=SLC5A8 PE=1 SV=2	NADH dehydrogenase transmembrane subunit//Sodium:solute symporter family	GO:0006118//GO:0055085	obsolete electron transport//transmembrane transport	GO:0016655//GO:0022857	oxidoreductase activity, acting on NAD(P)H, quinone or similar compound as acceptor//transmembrane transporter activity	GO:0016020	membrane	--	--
Cluster-28115.43942	46.5726	186.312	-2.0065	1.2925e-07	5.0124e-05	1836	tolloid-like protein 1 isoform X1 [Varroa destructor]	--	--	Suppressor of lurcher protein 1 OS=Caenorhabditis elegans OX=6239 GN=sol-1 PE=1 SV=3	--	--	--	--	--	--	--	Cubilin, multiligand receptor mediating cobalamin absorption	--
Cluster-28115.53618	13.5369	84.9106	-2.6588	1.3462e-07	5.2053e-05	508	hypothetical protein X975_00792, partial [Stegodyphus mimosarum]	--	--	U-scoloptoxin(01)-Cw1a OS=Cormocephalus westwoodi OX=1096223 PE=3 SV=1	Chitin binding Peritrophin-A domain	--	--	GO:0008061	chitin binding	GO:0005576	extracellular region	--	--
Cluster-28115.32863	45.8684	4.38413	3.3909	1.3648e-07	5.2619e-05	491	--	--	--	--	--	--	--	--	--	--	--	--	--
Cluster-28115.64506	144.457	28.5352	2.3382	1.3846e-07	5.3231e-05	946	--	--	--	--	--	--	--	--	--	--	--	--	--
Cluster-28115.52061	142.594	353.87	-1.3125	1.402e-07	5.3744e-05	1882	hypothetical protein IscW_ISCW005178 [Ixodes scapularis]	--	--	--	DNA gyrase inhibitor YacG//Leucine rich repeat	--	--	GO:0005515//GO:0008270	protein binding//zinc ion binding	--	--	--	--
Cluster-28115.45978	3293.89	1438.43	1.1953	1.4527e-07	5.5371e-05	971	uncharacterized protein LOC111625027 [Centruroides sculpturatus]	--	--	--	--	--	--	--	--	--	--	--	--
Cluster-28115.50362	6800.88	16029.8	-1.237	1.4989e-07	5.6967e-05	3062	--	--	--	--	RING-variant domain	--	--	GO:0008270	zinc ion binding	--	--	--	--
Cluster-28115.49997	9558.58	19844.1	-1.0539	1.5162e-07	5.73e-05	7128	--	--	--	--	--	--	--	--	--	--	--	--	--
Cluster-28115.66174	817.173	291.498	1.4869	1.5152e-07	5.73e-05	2680	VEGF183 protein, putative [Ixodes scapularis]	--	--	Balbiani ring protein 3 OS=Chironomus tentans OX=7153 GN=BR3 PE=2 SV=1	--	--	--	--	--	--	--	--	--
Cluster-28115.49420	2588.11	5858.77	-1.1789	1.6128e-07	6.0629e-05	2432	BIGH3, putative [Ixodes scapularis]	--	transforming growth factor-beta-induced protein	Transforming growth factor-beta-induced protein ig-h3 OS=Mus musculus OX=10090 GN=Tgfbi PE=1 SV=1	--	--	--	--	--	--	--	--	--
Cluster-28115.50111	640.83	254.392	1.3329	1.6134e-07	6.0629e-05	554	--	--	--	--	DIM protein//Trehalose receptor	GO:0007187//GO:0006952//GO:0050912//GO:0007607	G protein-coupled receptor signaling pathway, coupled to cyclic nucleotide second messenger//defense response//detection of chemical stimulus involved in sensory perception of taste//obsolete taste perception	GO:0008527	taste receptor activity	--	--	--	--
Cluster-28115.94135	27.1207	0	7.1878	1.6241e-07	6.0858e-05	1285	--	--	--	--	S-locus glycoprotein domain	GO:0048544	recognition of pollen	--	--	--	--	--	--
Cluster-28115.33876	46.7181	3.3898	3.7899	1.6345e-07	6.1078e-05	1567	--	--	--	--	Mitochondrial degradasome RNA helicase subunit C terminal	--	--	GO:0016817	hydrolase activity, acting on acid anhydrides	--	--	--	--
Cluster-28115.67348	158.022	47.5063	1.7331	1.646e-07	6.1336e-05	1959	--	--	--	--	Stress-inducible humoral factor Turandot	GO:0002376	immune system process	--	--	--	--	--	--
Cluster-28115.25658	160.173	41.6862	1.9427	1.6959e-07	6.3021e-05	1054	hypothetical protein IscW_ISCW009167 [Ixodes scapularis]	--	--	--	DEC-1 protein, N-terminal region	GO:0007304	chorion-containing eggshell formation	GO:0005213	structural constituent of egg chorion	GO:0005576//GO:0042600	extracellular region//egg chorion	--	--
Cluster-28115.66881	30.3746	117.504	-1.9532	1.7258e-07	6.3952e-05	796	--	--	--	--	--	--	--	--	--	--	--	--	--
Cluster-28115.92477	59.1741	6.71297	3.1393	1.7621e-07	6.5117e-05	1563	--	--	--	--	--	--	--	--	--	--	--	--	--
Cluster-28115.59665	3270.26	1395.01	1.2292	1.7741e-07	6.5375e-05	4726	guanylate-binding protein, putative [Ixodes scapularis]	PREDICTED: Oryzias latipes atlastin GTPase 1 (atl1), mRNA	atlastin	Atlastin-2 OS=Mus musculus OX=10090 GN=Atl2 PE=1 SV=1	Guanylate-binding protein, N-terminal domain//Guanylate-binding protein, C-terminal domain	--	--	GO:0003924//GO:0005525	GTPase activity//GTP binding	--	--	Guanylate-binding protein	--
Cluster-28115.9306	37.8505	2.08282	4.2152	1.7789e-07	6.5375e-05	1701	--	--	--	--	--	--	--	--	--	--	--	--	--
Cluster-28115.50403	20058.5	43343	-1.1116	1.8037e-07	6.6063e-05	391	--	--	--	--	--	--	--	--	--	--	--	--	--
Cluster-28115.50377	3645.74	7892.76	-1.1144	1.8215e-07	6.6392e-05	1531	--	--	--	--	--	--	--	--	--	--	--	--	--
Cluster-28115.91509	154.108	2.03939	6.2451	1.8466e-07	6.7123e-05	1098	--	--	--	--	--	--	--	--	--	--	--	--	--
Cluster-28115.49148	1591.02	4282.73	-1.4289	1.8972e-07	6.8589e-05	1504	RecName: Full=Cuticle protein 10.9; AltName: Full=Ir-ACP10.9	--	--	Cuticle protein 10.9 OS=Ixodes ricinus OX=34613 PE=1 SV=1	e3 binding domain	--	--	GO:0016746	acyltransferase activity	--	--	--	--
Cluster-28115.49596	209.637	509.283	-1.2813	1.8966e-07	6.8589e-05	3262	sulfotransferase 1C2 [Ixodes scapularis]	--	--	Sulfotransferase ssu-1 OS=Caenorhabditis elegans OX=6239 GN=ssu-1 PE=1 SV=1	STAT1 TAZ2 binding domain//Sulfotransferase domain	--	--	GO:0003700//GO:0008146	DNA-binding transcription factor activity//sulfotransferase activity	GO:0005667	transcription regulator complex	Sulfotransferase	--
Cluster-28115.58940	302.691	666.603	-1.1393	1.9188e-07	6.8997e-05	5090	protocadherin-15-like isoform X1 [Dinothrombium tinctorium]	--	protocadherin-15	Cadherin-99C OS=Drosophila melanogaster OX=7227 GN=Cad99C PE=1 SV=2	Cadherin domain	GO:0007156	homophilic cell adhesion via plasma membrane adhesion molecules	GO:0005509	calcium ion binding	GO:0016020	membrane	--	--
Cluster-28115.75512	42.3398	143.755	-1.7667	1.9185e-07	6.8997e-05	1829	beta-1,4-mannosyl-glycoprotein beta-1,4-N-acetylglucosaminyl-transferase, putative [Ixodes scapularis]	--	beta-1,4-mannosyl-glycoprotein beta-1,4-N-acetylglucosaminyltransferase	Beta-1,4-mannosyl-glycoprotein 4-beta-N-acetylglucosaminyltransferase OS=Homo sapiens OX=9606 GN=MGAT3 PE=1 SV=3	Glycosyltransferase family 17	GO:0006487	protein N-linked glycosylation	GO:0003830	beta-1,4-mannosylglycoprotein 4-beta-N-acetylglucosaminyltransferase activity	GO:0016020	membrane	--	--
Cluster-28115.68587	72.7738	8.36344	3.1155	1.9568e-07	7.0174e-05	1421	--	--	--	--	--	--	--	--	--	--	--	--	--
Cluster-28115.68283	227.95	538.866	-1.2424	2.0092e-07	7.1859e-05	4841	uncharacterized protein LOC108864160 [Galendromus occidentalis]	--	--	Neurogenic locus Notch protein OS=Drosophila melanogaster OX=7227 GN=N PE=1 SV=3	Calcium-binding EGF domain	--	--	GO:0005509	calcium ion binding	--	--	Fibrillins and related proteins containing Ca2+-binding EGF-like domains	--
Cluster-28115.60070	969.494	408.053	1.2485	2.0159e-07	7.1906e-05	1829	Na+/Ca2+ exchanger, putative [Ixodes scapularis]	--	solute carrier family 24 (sodium/potassium/calcium exchanger), member 6	Mitochondrial sodium/calcium exchanger protein OS=Gallus gallus OX=9031 GN=SLC8B1 PE=3 SV=4	Poxvirus virion envelope protein A14//Sodium/calcium exchanger protein//Oxaloacetate decarboxylase, gamma chain	GO:0006814//GO:0055085//GO:0036376	sodium ion transport//transmembrane transport//sodium ion export across plasma membrane	GO:0015081	sodium ion transmembrane transporter activity	GO:0019031//GO:0016020	viral envelope//membrane	K+-dependent Na+:Ca2+ antiporter	--
Cluster-28115.53255	994.546	488.497	1.0254	2.0654e-07	7.3475e-05	1259	--	--	--	--	--	--	--	--	--	--	--	--	--
Cluster-28115.50623	6905.52	16861.2	-1.288	2.1772e-07	7.7245e-05	628	cuticular protein, partial [Haemaphysalis longicornis]	Haemaphysalis longicornis cuticular protein mRNA, partial cds	--	--	--	--	--	--	--	--	--	--	--
Cluster-28115.51068	723.793	1668.7	-1.2053	2.2103e-07	7.8213e-05	682	--	--	--	--	--	--	--	--	--	--	--	--	--
Cluster-28115.51146	829.416	302.026	1.4568	2.2217e-07	7.8409e-05	583	hypothetical protein IscW_ISCW022687 [Ixodes scapularis]	--	--	--	--	--	--	--	--	--	--	--	--
Cluster-28115.47446	597.284	1699.7	-1.5095	2.249e-07	7.8953e-05	1259	--	--	--	--	--	--	--	--	--	--	--	--	--
Cluster-28115.82544	44.1563	0.349789	6.9278	2.2488e-07	7.8953e-05	2145	--	--	--	--	--	--	--	--	--	--	--	--	--
Cluster-28115.37889	755.793	263.186	1.5222	2.2922e-07	8.0258e-05	1128	--	--	--	--	Fibronectin type III domain	--	--	GO:0005515	protein binding	--	--	--	--
Cluster-28115.21662	36.8683	1.35572	4.7724	2.3708e-07	8.2522e-05	368	--	--	--	--	ATP synthase j chain	GO:0015986	proton motive force-driven ATP synthesis	GO:0015078	proton transmembrane transporter activity	GO:0045263	proton-transporting ATP synthase complex, coupling factor F(o)	--	--
Cluster-28115.55608	0.636408	39.8044	-5.9773	2.3754e-07	8.2522e-05	461	--	Dermacentor variabilis clone DV_037 microsatellite sequence	--	--	--	--	--	--	--	--	--	--	--
Cluster-28115.61489	118.44	18.3028	2.6951	2.3696e-07	8.2522e-05	3210	LOW QUALITY PROTEIN: uncharacterized protein K02A2.6-like [Carassius auratus]	--	--	Uncharacterized protein K02A2.6 OS=Caenorhabditis elegans OX=6239 GN=K02A2.6 PE=4 SV=1	Integrase core domain//Integrase core domain	GO:0015074	DNA integration	--	--	--	--	FOG: Transposon-encoded proteins with TYA, reverse transcriptase, integrase domains in various combinations	--
Cluster-28115.23465	326.844	99.7861	1.7116	2.4184e-07	8.3796e-05	2077	--	--	--	--	--	--	--	--	--	--	--	--	--
Cluster-28115.50501	525.647	1099.4	-1.0652	2.4273e-07	8.3887e-05	8997	conserved hypothetical protein, partial [Ixodes scapularis]	--	--	Latrophilin Cirl OS=Drosophila mojavensis OX=7230 GN=Cirl PE=3 SV=1	7 transmembrane receptor (Secretin family)//Galactose binding lectin domain//Hormone receptor domain//Cytochrome c oxidase subunit Va//Microvirus lysis protein (E), C terminus	GO:0006123//GO:0007186//GO:0019054	mitochondrial electron transport, cytochrome c to oxygen//G protein-coupled receptor signaling pathway//modulation by virus of host cellular process	GO:0004930//GO:0030246//GO:0004857	G protein-coupled receptor activity//carbohydrate binding//enzyme inhibitor activity	GO:0016020//GO:0005743//GO:0005751	membrane//mitochondrial inner membrane//mitochondrial respiratory chain complex IV	G protein-coupled receptors	--
Cluster-28115.50507	2466.38	6144.97	-1.3172	2.4516e-07	8.4509e-05	809	cuticular protein, partial [Haemaphysalis longicornis]	Haemaphysalis longicornis cuticular protein mRNA, partial cds	--	Cuticle protein 16.8 OS=Ixodes ricinus OX=34613 PE=1 SV=1	--	--	--	--	--	--	--	--	--
Cluster-28115.52401	619.806	1465.19	-1.2418	2.4998e-07	8.5949e-05	1794	peritrophic membrane chitin binding protein, putative, partial [Ixodes scapularis]	--	--	Chitin deacetylase 1 OS=Bombyx mori OX=7091 GN=CDA1 PE=1 SV=1	Polysaccharide deacetylase//Chitin binding Peritrophin-A domain	GO:0006807//GO:0005975	nitrogen compound metabolic process//carbohydrate metabolic process	GO:0008061//GO:0016810	chitin binding//hydrolase activity, acting on carbon-nitrogen (but not peptide) bonds	GO:0005576	extracellular region	--	--
Cluster-28115.49009	310.756	113.781	1.4493	2.5462e-07	8.7094e-05	448	--	--	--	--	--	--	--	--	--	--	--	--	--
Cluster-28115.87707	70.1341	6.95898	3.3253	2.5431e-07	8.7094e-05	1012	--	--	--	--	--	--	--	--	--	--	--	--	--
Cluster-28115.52520	605.981	1303.36	-1.1054	2.5786e-07	8.7977e-05	2938	lipoma HMGIC fusion partner-like 3 protein [Limulus polyphemus]	PREDICTED: Astyanax mexicanus LHFPL tetraspan subfamily member 4 (lhfpl4), transcript variant X4, mRNA	--	LHFPL tetraspan subfamily member 4 protein OS=Rattus norvegicus OX=10116 GN=Lhfpl4 PE=1 SV=1	PMP-22/EMP/MP20/Claudin family//Type IV leader peptidase family//Otopetrin//PMP-22/EMP/MP20/Claudin tight junction	GO:0006812//GO:1902600	monoatomic cation transport//proton transmembrane transport	GO:0004190//GO:0015252	aspartic-type endopeptidase activity//proton channel activity	GO:0016020	membrane	Uncharacterized conserved protein	--
Cluster-28115.43586	50.7867	5.6689	3.1578	2.6679e-07	9.0794e-05	2046	--	--	--	--	Cytochrome Cytochrome b558 alpha-subunit	--	--	GO:0020037	heme binding	--	--	--	--
Cluster-28115.38807	395.132	133.871	1.5626	2.7363e-07	9.2883e-05	1515	--	--	--	--	Vesicle transport v-SNARE protein N-terminus	GO:0006886	intracellular protein transport	--	--	GO:0016020	membrane	--	--
Cluster-28115.91703	136.303	39.133	1.8	2.8412e-07	9.6201e-05	933	lospin 7 [Amblyomma americanum]	--	serpin B	Leukocyte elastase inhibitor B OS=Mus musculus OX=10090 GN=Serpinb1b PE=1 SV=1	--	--	--	--	--	--	--	--	--
Cluster-28115.50370	707.927	1904.76	-1.4282	2.8901e-07	9.7606e-05	1103	conserved hypothetical protein [Ixodes scapularis]	--	--	U-scoloptoxin(01)-Cw1a OS=Cormocephalus westwoodi OX=1096223 PE=3 SV=1	Chitin binding Peritrophin-A domain	--	--	GO:0008061	chitin binding	GO:0005576	extracellular region	--	--
Cluster-28115.28459	8.15786	478.168	-5.8786	2.9152e-07	9.8205e-05	1320	structural constituent of cuticle, putative [Ixodes scapularis]	--	--	Cuticle protein 16.8 OS=Ixodes ricinus OX=34613 PE=1 SV=1	--	--	--	--	--	--	--	--	--
Cluster-28115.13514	42.2934	2.03939	4.3852	3.118e-07	0.00010477	829	--	--	--	--	--	--	--	--	--	--	--	--	--
Cluster-28115.20418	141.691	42.4365	1.7427	3.144e-07	0.00010538	1498	--	--	--	--	UreF//XK-related protein	GO:0006807	nitrogen compound metabolic process	GO:0016151	nickel cation binding	--	--	--	--
Cluster-28115.46697	225.826	544.858	-1.2714	3.153e-07	0.00010542	3770	peroxidase, putative, partial [Ixodes scapularis]	--	--	Chorion peroxidase OS=Drosophila melanogaster OX=7227 GN=Pxt PE=2 SV=3	InsA N-terminal domain	GO:0006313	transposition, DNA-mediated	--	--	--	--	--	--
Cluster-28115.48616	1004.68	464.851	1.1113	3.1895e-07	0.00010637	1770	--	--	--	--	--	--	--	--	--	--	--	--	--
Cluster-28115.49421	2425.75	6511.64	-1.4248	3.2151e-07	0.00010696	703	cuticular protein, partial [Haemaphysalis longicornis]	Haemaphysalis longicornis cuticular protein mRNA, partial cds	--	Cuticle protein 10.9 OS=Ixodes ricinus OX=34613 PE=1 SV=1	Carbohydrate binding domain (family 11)	GO:0030245//GO:0005982//GO:0005985	cellulose catabolic process//starch metabolic process//sucrose metabolic process	GO:0008810	cellulase activity	--	--	--	--
Cluster-28115.83802	57.5817	3.68986	3.9613	3.3195e-07	0.00011016	543	--	--	--	--	--	--	--	--	--	--	--	--	--
Cluster-28115.22872	151.695	41.9276	1.8585	3.397e-07	0.00011217	3540	--	--	--	--	--	--	--	--	--	--	--	--	--
Cluster-28115.60644	447.234	144.3	1.632	3.3928e-07	0.00011217	1437	--	--	--	--	Crossover junction endodeoxyribonuclease RuvC	GO:0006308//GO:0006281//GO:0006310	DNA catabolic process//DNA repair//DNA recombination	GO:0004520	DNA endonuclease activity	--	--	--	--
Cluster-28115.41962	725.133	349.372	1.0538	3.4302e-07	0.00011299	4378	inositol-tetrakisphosphate 1-kinase, putative, partial [Ixodes scapularis]	--	inositol-1,3,4-trisphosphate 5/6-kinase / inositol-tetrakisphosphate 1-kinase	Inositol-tetrakisphosphate 1-kinase OS=Bos taurus OX=9913 GN=ITPK1 PE=1 SV=1	Yeast mating factor alpha hormone//Chordopoxvirus DNA-directed RNA polymerase 7 kDa polypeptide (RPO7)//Utp25, U3 small nucleolar RNA-associated SSU processome protein 25	GO:0006144//GO:0019953//GO:0006206//GO:0007165//GO:0006351//GO:0006364	purine nucleobase metabolic process//sexual reproduction//pyrimidine nucleobase metabolic process//signal transduction//DNA-templated transcription//rRNA processing	GO:0034511//GO:0000772//GO:0003899//GO:0003677	U3 snoRNA binding//mating pheromone activity//DNA-directed 5'-3' RNA polymerase activity//DNA binding	GO:0005576//GO:0005730	extracellular region//nucleolus	Uncharacterized conserved protein	--
Cluster-28115.67266	177.188	56.3273	1.6532	3.4951e-07	0.00011484	4732	putative RNA-directed DNA polymerase from transposon X-element [Anabarilius grahami]	--	--	Probable RNA-directed DNA polymerase from transposon X-element OS=Drosophila melanogaster OX=7227 GN=X-element\ORF2 PE=3 SV=1	Bacillus haemolytic enterotoxin (HBL)//Baculovirus polyhedron envelope protein, PEP, C terminus//Growth-arrest specific micro-tubule binding//Laminin Domain II//Outer membrane protein (OmpH-like)//Septation ring formation regulator, EzrA//Centromere protein H (CENP-H)//Fusaric acid resistance protein family//TPR/MLP1/MLP2-like protein//Prominin//Golgin subfamily A member 5//V-type ATPase 116kDa s…	GO:0006260//GO:0042157//GO:0048870//GO:0051382//GO:0000921//GO:0007165//GO:0030168//GO:0006119//GO:1902600//GO:0006606//GO:0051258//GO:0007155//GO:0007030//GO:0055085	DNA replication//lipoprotein metabolic process//cell motility//kinetochore assembly//septin ring assembly//signal transduction//platelet activation//oxidative phosphorylation//proton transmembrane transport//protein import into nucleus//protein polymerization//cell adhesion//Golgi organization//transmembrane transport	GO:0070840//GO:0046961//GO:0022857//GO:0042803//GO:0005102//GO:0005198//GO:0051082//GO:0008134	dynein complex binding//proton-transporting ATPase activity, rotational mechanism//transmembrane transporter activity//protein homodimerization activity//signaling receptor binding//structural molecule activity//unfolded protein binding//transcription factor binding	GO:0005667//GO:0019031//GO:0005940//GO:0005576//GO:0033179//GO:0019028//GO:0016020//GO:0000776//GO:0031514//GO:0039679//GO:0005577//GO:0005886	transcription regulator complex//viral envelope//septin ring//extracellular region//proton-transporting V-type ATPase, V0 domain//viral capsid//membrane//kinetochore//motile cilium//viral occlusion body//fibrinogen complex//plasma membrane	--	--
Cluster-28115.7989	77.1066	10.1896	2.9225	3.5889e-07	0.00011763	579	--	--	--	--	SecE/Sec61-gamma subunits of protein translocation complex	GO:0006886//GO:0006605	intracellular protein transport//protein targeting	--	--	GO:0016020	membrane	--	--
Cluster-28115.56901	166.017	52.5015	1.6621	3.6021e-07	0.00011778	1888	phosphatidylinositol transfer protein SEC14, putative [Ixodes scapularis]	--	--	Alpha-tocopherol transfer protein-like OS=Homo sapiens OX=9606 GN=TTPAL PE=1 SV=2	--	--	--	--	--	--	--	--	--
Cluster-28115.72901	56.0347	165.956	-1.5682	4.0227e-07	0.0001312	7755	inactive tyrosine-protein kinase 7-like [Limulus polyphemus]	--	PTK7 protein tyrosine kinase 7	Inactive tyrosine-protein kinase 7 OS=Gallus gallus OX=9031 GN=PTK7 PE=2 SV=1	Protein kinase domain//F-box domain//Protein tyrosine and serine/threonine kinase//Ribosomal S13/S15 N-terminal domain	GO:0006468//GO:0042254//GO:0006412	protein phosphorylation//ribosome biogenesis//translation	GO:0005524//GO:0004672//GO:0003735//GO:0005515	ATP binding//protein kinase activity//structural constituent of ribosome//protein binding	GO:0005840	ribosome	--	--
Cluster-28115.81351	126.843	23.8172	2.4111	4.0324e-07	0.0001312	647	--	--	--	--	--	--	--	--	--	--	--	--	--
Cluster-28115.50004	1246.29	3024.71	-1.2794	4.2144e-07	0.00013679	1059	--	--	--	--	--	--	--	--	--	--	--	--	--
Cluster-28115.16829	44.2663	1.70551	4.7127	4.3555e-07	0.00014103	1305	--	--	--	--	--	--	--	--	--	--	--	--	--
Cluster-28115.28986	6.87249	80.9365	-3.5516	4.3837e-07	0.0001416	1857	uncharacterized protein LOC112680654 [Sipha flava]	--	--	--	Parvovirus non-structural protein NS1//Papillomavirus helicase	GO:0006260//GO:0019079	DNA replication//viral genome replication	GO:0003678//GO:0005524//GO:0003677	DNA helicase activity//ATP binding//DNA binding	GO:0005657	replication fork	--	--
Cluster-28115.48441	559.184	171.166	1.7073	4.4221e-07	0.00014249	4293	secreted salivary gland peptide, putative [Ixodes scapularis]	--	--	Proclotting enzyme OS=Tachypleus tridentatus OX=6853 PE=1 SV=1	Trypsin	GO:0006508	proteolysis	GO:0004252	serine-type endopeptidase activity	--	--	--	--
Cluster-28115.17256	39.4636	2.76648	3.8587	4.4794e-07	0.00014399	1198	--	--	--	--	--	--	--	--	--	--	--	--	--
Cluster-28115.46056	268.141	730.927	-1.4478	4.5548e-07	0.00014579	485	--	--	--	--	--	--	--	--	--	--	--	--	--
Cluster-28115.58880	1113.43	382.484	1.5413	4.5573e-07	0.00014579	568	TPA_inf: hypothetical secreted protein 669 [Amblyomma variegatum]	--	--	--	--	--	--	--	--	--	--	--	--
Cluster-28115.23416	271.191	107.53	1.3332	4.8312e-07	0.00015418	2553	PREDICTED: LOW QUALITY PROTEIN: glutamine synthetase, mitochondrial-like [Callorhinchus milii]	--	glutamine synthetase	Glutamine synthetase, mitochondrial OS=Squalus acanthias OX=7797 PE=2 SV=1	Glutamine synthetase, catalytic domain	GO:0009252//GO:0006807	peptidoglycan biosynthetic process//nitrogen compound metabolic process	GO:0004356	glutamate-ammonia ligase activity	--	--	Glutamine synthetase	--
Cluster-28115.50187	2784.13	7768.19	-1.4805	4.9725e-07	0.00015832	1389	microplusin preprotein, putative [Ixodes scapularis]	--	--	--	--	--	--	--	--	--	--	--	--
Cluster-28115.49598	11511.3	35784.1	-1.6363	5.0037e-07	0.00015893	3004	cuticle protein, putative [Ixodes scapularis]	--	--	Cuticle protein 16.5, isoform A OS=Locusta migratoria OX=7004 PE=1 SV=1	Cell division protein ZapB	GO:0043093//GO:0090529	FtsZ-dependent cytokinesis//cell septum assembly	--	--	GO:0005737	cytoplasm	--	--
Cluster-28115.78531	76.5721	10.5839	2.8634	5.1337e-07	0.00016267	1165	--	--	--	--	--	--	--	--	--	--	--	--	--
Cluster-28115.25327	93.8677	15.0171	2.6404	5.1593e-07	0.0001631	539	--	--	--	--	Rer1 family	--	--	--	--	--	--	--	--
Cluster-28115.61333	202.178	68.2898	1.5678	5.2752e-07	0.00016636	1498	uncharacterized protein LOC111608691 [Xiphophorus maculatus]	--	--	RNA-directed DNA polymerase from mobile element jockey OS=Drosophila melanogaster OX=7227 GN=pol PE=1 SV=1	--	--	--	--	--	--	--	--	--
Cluster-28115.46800	250.725	674.463	-1.4285	5.3334e-07	0.0001678	481	--	--	--	--	--	--	--	--	--	--	--	--	--
Cluster-28115.83266	225.27	67.6177	1.7338	5.4758e-07	0.00017188	1544	--	--	--	--	Tap, RNA-binding	GO:0006406	mRNA export from nucleus	GO:0003723	RNA binding	GO:0005737	cytoplasm	--	--
Cluster-28115.48643	175.587	434.913	-1.3097	5.4944e-07	0.00017206	390	--	--	--	--	--	--	--	--	--	--	--	--	--
Cluster-28115.53066	782.246	320.765	1.2866	5.5127e-07	0.00017223	1084	--	--	--	--	--	--	--	--	--	--	--	--	--
Cluster-28115.36456	308.945	127.243	1.2793	5.5912e-07	0.00017366	3346	conserved hypothetical protein [Ixodes scapularis]	--	kelch-like protein 2/3	Kelch-like protein 2 OS=Rattus norvegicus OX=10116 GN=Klhl2 PE=1 SV=3	BTB/POZ domain//Kelch motif//Kelch motif	--	--	GO:0005515	protein binding	--	--	--	ZBTB
Cluster-28115.51436	1431.56	447.863	1.6762	5.5811e-07	0.00017366	652	--	Amblyomma americanum glycosyl hydrolase 18-like chitinase long isoform mRNA, complete cds, alternatively spliced	--	--	--	--	--	--	--	--	--	--	--
Cluster-28115.80153	35.1952	1.29538	4.7219	5.5975e-07	0.00017366	1864	beta-galactosidase [Galendromus occidentalis]	PREDICTED: Penaeus vannamei beta-galactosidase-1-like protein 2 (LOC113814526), mRNA	beta-galactosidase	Beta-galactosidase OS=Bos taurus OX=9913 GN=GLB1 PE=2 SV=1	--	--	--	--	--	--	--	Beta-galactosidase	--
Cluster-28115.14045	87.6752	19.5474	2.1661	5.67e-07	0.0001755	1312	hypothetical protein B7P43_G01456 [Cryptotermes secundus]	--	--	RNA-directed DNA polymerase from mobile element jockey OS=Drosophila melanogaster OX=7227 GN=pol PE=1 SV=1	CheW-like domain	GO:0006935//GO:0007165	chemotaxis//signal transduction	--	--	--	--	--	--
Cluster-28115.18730	34.1902	0.98372	5.0903	5.9617e-07	0.00018367	1176	--	--	--	--	--	--	--	--	--	--	--	--	--
Cluster-28115.48851	1686.36	830.133	1.0229	5.9562e-07	0.00018367	308	TPA_inf: serine protease-like protein precursor [Amblyomma variegatum]	TPA_inf: Amblyomma variegatum serine protease-like protein precursor, mRNA, partial cds	--	--	Extracellular matrix protein 1 (ECM1)//Trypsin	GO:0006508//GO:0007165	proteolysis//signal transduction	GO:0004252	serine-type endopeptidase activity	GO:0005576	extracellular region	--	--
Cluster-28115.50708	1439.41	703.901	1.0325	6.0367e-07	0.00018556	872	TPA_inf: serine protease-like protein precursor [Amblyomma variegatum]	TPA_inf: Amblyomma variegatum serine protease-like protein precursor, mRNA, partial cds	--	--	Trypsin	GO:0006508	proteolysis	GO:0004252	serine-type endopeptidase activity	--	--	--	--
Cluster-28115.50084	102631	223762	-1.1245	6.1173e-07	0.0001876	1309	--	--	--	--	--	--	--	--	--	--	--	--	--
Cluster-28115.23468	96.0236	12.5248	2.9418	6.1819e-07	0.00018866	3221	--	Rhipicephalus appendiculatus isolate RAHF_80 Ruka SINE elements	--	--	Neurotoxin B-IV-like protein	GO:0006810	transport	GO:0019871	sodium channel inhibitor activity	GO:0005576	extracellular region	--	--
Cluster-28115.48191	208.68	654.182	-1.6504	6.1742e-07	0.00018866	1184	--	--	--	--	--	--	--	--	--	--	--	--	--
Cluster-28115.50980	894.973	395.614	1.1774	6.1943e-07	0.00018866	6350	cGMP-dependent 3',5'-cyclic phosphodiesterase-like isoform X1 [Limulus polyphemus]	PREDICTED: Astyanax mexicanus phosphodiesterase 2A (pde2a), transcript variant X5, mRNA	cGMP-dependent 3',5'-cyclic phosphodiesterase	cGMP-dependent 3',5'-cyclic phosphodiesterase OS=Bos taurus OX=9913 GN=PDE2A PE=1 SV=2	Uncharacterised BCR, YnfA/UPF0060 family//GAF domain//Macin//3'5'-cyclic nucleotide phosphodiesterase//Multiple resistance and pH regulation protein F (MrpF / PhaF)//GAF domain//GAF domain	GO:0007165//GO:0034220//GO:0006952//GO:0006144//GO:0006811	signal transduction//monoatomic ion transmembrane transport//defense response//purine nucleobase metabolic process//monoatomic ion transport	GO:0015075//GO:0004114//GO:0005515	monoatomic ion transmembrane transporter activity//3',5'-cyclic-nucleotide phosphodiesterase activity//protein binding	GO:0016020	membrane	Cyclic nucleotide phosphodiesterase	--
Cluster-28115.49102	3329.67	7583.25	-1.1875	6.3816e-07	0.00019392	1869	cuticular protein, putative, partial [Ixodes scapularis]	--	--	Cuticle protein 16.8 OS=Ixodes ricinus OX=34613 PE=1 SV=1	--	--	--	--	--	--	--	--	--
Cluster-28115.47083	483.084	992	-1.0386	6.4166e-07	0.00019454	4053	coronin-6-like isoform X1 [Centruroides sculpturatus]	PREDICTED: Pogona vitticeps coronin 6 (CORO6), transcript variant X3, mRNA	coronin-1B/1C/6	Coronin-6 OS=Rattus norvegicus OX=10116 GN=Coro6 PE=2 SV=2	Fibrinogen alpha/beta chain family//Tau and MAP protein, tubulin-binding repeat//Type II secretion system protein B//WD domain, G-beta repeat	GO:0030168//GO:0051258//GO:0007165	platelet activation//protein polymerization//signal transduction	GO:0005515//GO:0015631//GO:0005102	protein binding//tubulin binding//signaling receptor binding	GO:0015627//GO:0045298//GO:0005577	type II protein secretion system complex//tubulin complex//fibrinogen complex	Actin-binding protein Coronin, contains WD40 repeats	--
Cluster-28115.49594	4423.04	12811.1	-1.5344	6.505e-07	0.00019651	407	--	--	--	--	--	--	--	--	--	--	--	--	--
Cluster-28115.66457	160.978	52.4859	1.6172	6.5109e-07	0.00019651	1210	--	--	--	--	Guanylate-binding protein, C-terminal domain//Neural proliferation differentiation control-1 protein (NPDC1)	--	--	GO:0003924//GO:0005525	GTPase activity//GTP binding	--	--	--	--
Cluster-28115.51713	118.525	385.136	-1.6984	6.6224e-07	0.00019942	1693	salivary sulfotransferase, putative, partial [Ixodes scapularis]	--	--	Sulfotransferase 1B1 OS=Mus musculus OX=10090 GN=Sult1b1 PE=1 SV=2	Sulfotransferase domain	--	--	GO:0008146	sulfotransferase activity	--	--	--	--
Cluster-28115.12839	40.1315	4.09999	3.3035	6.6999e-07	0.0002013	1928	conserved hypothetical protein [Ixodes scapularis]	--	--	--	XRN 5'-3' exonuclease N-terminus	--	--	GO:0004527//GO:0003676	exonuclease activity//nucleic acid binding	--	--	--	--
Cluster-28115.46847	306.286	115.627	1.4047	6.7584e-07	0.0002026	3377	mitochondrial folate transporter/carrier-like isoform X1 [Centruroides sculpturatus]	--	solute carrier family 25 (mitochondrial folate transporter), member 32	Mitochondrial folate transporter/carrier OS=Mus musculus OX=10090 GN=Slc25a32 PE=1 SV=1	--	--	--	--	--	--	--	Mitochondrial FAD carrier protein	--
Cluster-28115.25140	2.76254	39.3296	-3.8052	7.0957e-07	0.00021224	2677	--	--	--	--	--	--	--	--	--	--	--	--	--
Cluster-28115.52035	5723.7	2413.73	1.2456	7.1468e-07	0.00021329	1860	TPA_inf: hypothetical secreted protein 669 [Amblyomma variegatum]	TPA_inf: Amblyomma variegatum hypothetical secreted protein 669 mRNA, complete cds	--	--	Fibronectin type III domain	--	--	GO:0005515	protein binding	--	--	--	--
Cluster-28115.50850	429.117	998.774	-1.2197	7.38e-07	0.00021976	460	cuticular protein, partial [Haemaphysalis longicornis]	--	--	--	--	--	--	--	--	--	--	--	--
Cluster-28115.28562	49.0778	4.75614	3.3758	7.414e-07	0.00022028	712	--	--	--	--	--	--	--	--	--	--	--	--	--
Cluster-28115.91462	37.9807	0.344484	6.7149	7.6441e-07	0.00022661	1595	--	--	--	--	--	--	--	--	--	--	--	--	--
Cluster-28115.51166	909.425	2132.33	-1.2299	7.7972e-07	0.00023064	1134	--	--	--	--	Mis6	GO:0034508	centromere complex assembly	--	--	GO:0000776	kinetochore	--	--
Cluster-28115.47486	8.94856	62.537	-2.7918	8.132e-07	0.00024001	1084	--	Rhipicephalus microplus strain Deutsch clone boom1_14607, complete sequence	--	--	--	--	--	--	--	--	--	--	--
Cluster-28115.59691	853.103	342.119	1.3181	8.422e-07	0.00024802	2254	guanylate-binding protein, putative [Ixodes scapularis]	--	atlastin	Atlastin-2 OS=Homo sapiens OX=9606 GN=ATL2 PE=1 SV=2	Guanylate-binding protein, N-terminal domain//MerR family regulatory protein//Guanylate-binding protein, C-terminal domain	GO:0006355	regulation of DNA-templated transcription	GO:0003924//GO:0005525//GO:0003677	GTPase activity//GTP binding//DNA binding	--	--	Guanylate-binding protein	--
Cluster-28115.42414	220.917	529.772	-1.2635	8.6975e-07	0.00025557	6039	conserved hypothetical protein, partial [Ixodes scapularis]	--	--	--	Sleepless protein	GO:1903818//GO:0032222//GO:0030431	positive regulation of voltage-gated potassium channel activity//regulation of synaptic transmission, cholinergic//sleep	--	--	--	--	--	--
Cluster-28115.50395	2227.22	5302.21	-1.2516	8.8625e-07	0.00025984	1016	--	--	--	--	--	--	--	--	--	--	--	--	--
Cluster-28115.49377	884.939	2016.26	-1.1876	8.9887e-07	0.00026296	2359	long chain fatty acid CoA ligase, putative [Ixodes scapularis]	PREDICTED: Ostrinia furnacalis long-chain-fatty-acid--CoA ligase 4 (LOC114364072), mRNA	long-chain acyl-CoA synthetase	Long-chain-fatty-acid--CoA ligase 4 OS=Homo sapiens OX=9606 GN=ACSL4 PE=1 SV=2	--	--	--	--	--	--	--	Acyl-CoA synthetase	--
Cluster-28115.35381	37.8478	2.6458	3.8234	9.331e-07	0.00027238	1479	--	Rhipicephalus appendiculatus isolate RAHD_87 Ruka SINE elements	--	--	RNase H	GO:0051252	regulation of RNA metabolic process	GO:0004523//GO:0003676	RNA-DNA hybrid ribonuclease activity//nucleic acid binding	--	--	--	--
Cluster-28115.49435	7496.62	2695.49	1.4757	9.3621e-07	0.00027269	1951	glycine-rich secreted protein, putative [Ixodes scapularis]	PREDICTED: Halyomorpha halys probable H/ACA ribonucleoprotein complex subunit 1 (LOC106677554), mRNA	--	--	--	--	--	--	--	--	--	--	--
Cluster-28115.51364	555.121	245.633	1.1764	9.4775e-07	0.0002751	628	--	--	--	--	--	--	--	--	--	--	--	--	--
Cluster-28115.74867	36.2214	2.39979	3.9334	9.486e-07	0.0002751	457	--	--	--	--	--	--	--	--	--	--	--	--	--
Cluster-28115.62796	34.7766	1.01654	5.1019	9.5217e-07	0.00027554	2214	--	--	--	--	--	--	--	--	--	--	--	--	--
Cluster-28115.69912	109.966	19.8893	2.4633	9.8224e-07	0.0002824	695	--	--	--	--	--	--	--	--	--	--	--	--	--
Cluster-28115.29482	116.981	31.8689	1.8754	1.0072e-06	0.00028835	1473	--	--	--	--	--	--	--	--	--	--	--	--	--
Cluster-28115.61159	224.385	54.6828	2.0377	1.0598e-06	0.00030274	1289	hypothetical protein IscW_ISCW019291 [Ixodes scapularis]	--	--	--	Junctional protein associated with coronary artery disease//RNase H	GO:0051252	regulation of RNA metabolic process	GO:0003676//GO:0004523	nucleic acid binding//RNA-DNA hybrid ribonuclease activity	GO:0005911	cell-cell junction	--	--
Cluster-28115.53183	666.137	1461.97	-1.1346	1.1561e-06	0.00032885	5521	furrowed, putative [Ixodes scapularis]	--	--	Sushi, von Willebrand factor type A, EGF and pentraxin domain-containing protein 1 OS=Rattus norvegicus OX=10116 GN=Svep1 PE=1 SV=1	Small acid-soluble spore protein K family//Hormone receptor domain//Stem cell factor	GO:0007186//GO:0007165//GO:0007155//GO:0030436	G protein-coupled receptor signaling pathway//signal transduction//cell adhesion//asexual sporulation	GO:0004930//GO:0005173	G protein-coupled receptor activity//stem cell factor receptor binding	GO:0016020//GO:0042601	membrane//endospore-forming forespore	--	--
Cluster-28115.50361	1794.83	4798.29	-1.4189	1.1624e-06	0.00032993	2329	--	--	--	--	--	--	--	--	--	--	--	--	--
Cluster-28115.50550	53972.2	117719	-1.1251	1.1757e-06	0.00033228	577	--	--	--	--	--	--	--	--	--	--	--	--	--
Cluster-28115.50668	31405.6	64129.1	-1.03	1.199e-06	0.00033817	448	--	--	--	--	--	--	--	--	--	--	--	--	--
Cluster-28115.18063	40.1769	2.88551	3.7593	1.2072e-06	0.00033905	1497	TPA_inf: hypothetical secreted protein 1669 [Amblyomma variegatum]	TPA_inf: Amblyomma variegatum hypothetical secreted protein 1669 mRNA, partial cds	--	--	--	--	--	--	--	--	--	--	--
Cluster-28115.62889	129.243	36.2219	1.8366	1.2062e-06	0.00033905	3018	--	--	--	--	--	--	--	--	--	--	--	--	--
Cluster-28115.55278	163.732	372.171	-1.1856	1.2314e-06	0.00034511	825	leucine-rich transmembrane protein, putative [Ixodes scapularis]	--	--	Connectin OS=Drosophila melanogaster OX=7227 GN=Con PE=2 SV=2	Leucine Rich Repeat//Leucine rich repeat	--	--	GO:0005515	protein binding	--	--	--	--
Cluster-28115.64196	736.001	221.675	1.7317	1.2555e-06	0.00035113	4321	PREDICTED: uncharacterized protein LOC106957600 [Poecilia latipinna]	--	--	--	Saposin-like type B, region 1//DEC-1 protein, N-terminal region//Integrase core domain//Cap associated factor	GO:0006629//GO:0017148//GO:0007304//GO:0015074//GO:0006413	lipid metabolic process//negative regulation of translation//chorion-containing eggshell formation//DNA integration//translational initiation	GO:0005213	structural constituent of egg chorion	GO:0005576//GO:0042600//GO:0005845	extracellular region//egg chorion//mRNA cap binding complex	--	--
Cluster-28115.37731	175.329	68.3435	1.3599	1.2603e-06	0.00035151	6503	reverse transcriptase [Tetraodon nigroviridis]	--	--	LINE-1 retrotransposable element ORF2 protein OS=Homo sapiens OX=9606 PE=1 SV=1	Molybdopterin oxidoreductase Fe4S4 domain//Assemblin (Peptidase family S21)//Hepatitis C virus capsid protein//Hsp33 protein	GO:0006457//GO:0006508	protein folding//proteolysis	GO:0004252//GO:0016491//GO:0005198//GO:0051082	serine-type endopeptidase activity//oxidoreductase activity//structural molecule activity//unfolded protein binding	GO:0005737//GO:0019028	cytoplasm//viral capsid	--	--
Cluster-28115.38139	562.142	222.771	1.336	1.2621e-06	0.00035151	5340	neprilysin, putative [Ixodes scapularis]	--	--	Neprilysin-1 OS=Caenorhabditis elegans OX=6239 GN=nep-1 PE=1 SV=3	Peptidase family M13//Peptidase family M13//Transcription initiation factor TFIID 23-30kDa subunit	GO:0006352//GO:0006508	DNA-templated transcription initiation//proteolysis	GO:0004222	metalloendopeptidase activity	GO:0005634	nucleus	M13 family peptidase	--
Cluster-28115.44853	686.197	243.229	1.4976	1.272e-06	0.00035351	3900	calcium activated chlorine channel, putative [Ixodes scapularis]	--	--	Calcium-activated chloride channel regulator 1 OS=Bos taurus OX=9913 PE=1 SV=1	TMEM9	--	--	--	--	GO:0005765	lysosomal membrane	--	--
Cluster-28115.93973	57.8415	11.7798	2.2959	1.2859e-06	0.00035664	1559	natterin-3 isoform X1 [Galendromus occidentalis]	--	--	--	Lck-interacting transmembrane adapter 1	GO:0050853//GO:0050852	B cell receptor signaling pathway//T cell receptor signaling pathway	--	--	--	--	--	--
Cluster-28115.48426	132.548	293.648	-1.1481	1.3092e-06	0.00036159	2207	PREDICTED: RNA-directed DNA polymerase from mobile element jockey-like [Priapulus caudatus]	--	--	Probable RNA-directed DNA polymerase from transposon BS OS=Drosophila melanogaster OX=7227 GN=RTase PE=2 SV=1	--	--	--	--	--	--	--	--	--
Cluster-28115.53126	3184.69	1069.79	1.5738	1.3067e-06	0.00036159	1438	glycosyl hydrolase 18-like chitinase long isoform [Amblyomma americanum]	Amblyomma americanum glycosyl hydrolase 18-like chitinase long isoform mRNA, complete cds, alternatively spliced	chitinase	Endochitinase OS=Manduca sexta OX=7130 PE=2 SV=1	Glycosyl hydrolases family 18	GO:0005975	carbohydrate metabolic process	--	--	--	--	--	--
Cluster-28115.52013	2002.4	900.644	1.1525	1.3293e-06	0.0003664	4454	conserved hypothetical protein, partial [Ixodes scapularis]	--	--	--	--	--	--	--	--	--	--	--	--
Cluster-28115.92658	534.257	29.5278	4.178	1.3516e-06	0.00037176	869	unnamed protein product [Anisakis simplex]	--	--	--	--	--	--	--	--	--	--	--	--
Cluster-28115.48288	262.194	551.597	-1.0735	1.3644e-06	0.00037374	1608	neuronal cell adhesion molecule, putative [Ixodes scapularis]	--	neuronal cell adhesion molecule	Neuroglian OS=Drosophila melanogaster OX=7227 GN=Nrg PE=1 SV=2	--	--	--	--	--	--	--	Neural cell adhesion molecule L1	--
Cluster-28115.48355	168.888	493.43	-1.5458	1.3636e-06	0.00037374	1497	dimethylaniline monooxygenase [N-oxide-forming] 5 [Galendromus occidentalis]	--	dimethylaniline monooxygenase (N-oxide forming)	Flavin-containing monooxygenase 5 OS=Rattus norvegicus OX=10116 GN=Fmo5 PE=1 SV=3	FAD dependent oxidoreductase//Flavin-binding monooxygenase-like//Pyridine nucleotide-disulphide oxidoreductase	--	--	GO:0004499//GO:0050661//GO:0016491//GO:0050660	N,N-dimethylaniline monooxygenase activity//NADP binding//oxidoreductase activity//flavin adenine dinucleotide binding	--	--	--	--
Cluster-28115.39656	420.613	162.624	1.3701	1.3834e-06	0.00037817	1641	--	--	--	--	--	--	--	--	--	--	--	--	--
Cluster-28115.50610	237.748	3761.22	-3.984	1.3935e-06	0.00038016	1575	cuticle protein, putative [Ixodes scapularis]	--	--	Cuticle protein 16.8 OS=Ixodes ricinus OX=34613 PE=1 SV=1	--	--	--	--	--	--	--	--	--
Cluster-28115.44436	337.776	726.828	-1.1066	1.3985e-06	0.00038073	4690	hypothetical protein IscW_ISCW002807 [Ixodes scapularis]	--	--	Storkhead-box protein 1 OS=Mus musculus OX=10090 GN=Stox1 PE=1 SV=1	--	--	--	--	--	--	--	Conserved protein Knockout	--
Cluster-28115.3180	21.4926	0	6.8556	1.4307e-06	0.00038872	2428	--	--	--	--	--	--	--	--	--	--	--	--	--
Cluster-28115.65179	117.645	36.1314	1.7007	1.4402e-06	0.00039049	516	--	--	--	--	--	--	--	--	--	--	--	--	--
Cluster-28115.9793	26.3825	0	7.1467	1.4454e-06	0.00039112	643	--	--	--	--	Nucleoporin subcomplex protein binding to Pom34	--	--	GO:0017056	structural constituent of nuclear pore	GO:0005643	nuclear pore	--	--
Cluster-28115.53500	1718.96	793.959	1.1144	1.504e-06	0.00040616	3304	phospholipid phosphatase 2-like [Limulus polyphemus]	--	phosphatidate phosphatase	Phospholipid phosphatase 1 OS=Mus musculus OX=10090 GN=Plpp1 PE=1 SV=1	--	--	--	--	--	--	--	Lipid phosphate phosphatase and related enzymes of the PAP2 family	--
Cluster-28115.95656	60.9724	5.39537	3.4975	1.5195e-06	0.00040951	2119	transposable element tc1 transposase, putative [Ixodes scapularis]	--	--	--	Helix-turn-helix domain of resolvase//'Paired box' domain//Sigma-70, region 4	GO:0006352//GO:0006310//GO:0006355	DNA-templated transcription initiation//DNA recombination//regulation of DNA-templated transcription	GO:0000150//GO:0003700//GO:0016987//GO:0003677	DNA strand exchange activity//DNA-binding transcription factor activity//sigma factor activity//DNA binding	GO:0005667	transcription regulator complex	--	PAX
Cluster-28115.45950	510.979	240.144	1.0899	1.5258e-06	0.00040954	4144	conserved hypothetical protein [Ixodes scapularis]	--	--	NLR family CARD domain-containing protein 3 OS=Homo sapiens OX=9606 GN=NLRC3 PE=1 SV=2	Leucine Rich repeat	--	--	GO:0005515	protein binding	--	--	--	--
Cluster-28115.86548	119.604	299.369	-1.3262	1.5255e-06	0.00040954	1393	secreted protein, putative [Ixodes scapularis]	--	--	Platelet glycoprotein V OS=Homo sapiens OX=9606 GN=GP5 PE=1 SV=1	Leucine rich repeat//Leucine Rich Repeat	--	--	GO:0005515	protein binding	--	--	--	--
Cluster-28115.36275	35.6596	124.604	-1.8063	1.5392e-06	0.00041232	3354	conserved hypothetical protein [Ixodes scapularis]	--	--	Cuticle protein 16.8 OS=Ixodes ricinus OX=34613 PE=1 SV=1	Apc15p protein	GO:0031145//GO:0030071	anaphase-promoting complex-dependent catabolic process//regulation of mitotic metaphase/anaphase transition	--	--	GO:0005680	anaphase-promoting complex	--	--
Cluster-28115.60069	1560.64	624.179	1.322	1.5626e-06	0.00041775	2002	Na+/Ca2+ exchanger, putative [Ixodes scapularis]	--	solute carrier family 24 (sodium/potassium/calcium exchanger), member 6	--	Sodium/calcium exchanger protein	GO:0055085	transmembrane transport	--	--	--	--	--	--
Cluster-28115.9295	34.04	1.04406	5.0635	1.5663e-06	0.0004179	2398	--	--	--	--	--	--	--	--	--	--	--	--	--
Cluster-28115.25827	41.9791	1.39385	4.9479	1.5912e-06	0.00042369	379	--	--	--	--	--	--	--	--	--	--	--	--	--
Cluster-28115.30963	130.254	39.8335	1.7113	1.597e-06	0.00042438	1549	amino acid transporter, putative, partial [Ixodes scapularis]	--	solute carrier family 7 (L-type amino acid transporter), member 6	Y+L amino acid transporter 2 OS=Mus musculus OX=10090 GN=Slc7a6 PE=1 SV=1	Amino acid permease//Amino acid permease	GO:0055085	transmembrane transport	GO:0022857	transmembrane transporter activity	GO:0016020	membrane	--	--
Cluster-28115.76493	34.143	0.688968	5.6599	1.622e-06	0.00043017	2877	--	--	--	--	Dickkopf N-terminal cysteine-rich region	GO:0030178//GO:0007275	negative regulation of Wnt signaling pathway//multicellular organism development	--	--	GO:0005576	extracellular region	--	--
Cluster-28115.53374	41.924	126.879	-1.6005	1.6897e-06	0.00044723	695	--	--	--	--	--	--	--	--	--	--	--	--	--
Cluster-28115.71393	150.55	42.7011	1.816	1.7265e-06	0.00045607	5106	hypothetical protein IscW_ISCW004744 [Ixodes scapularis]	--	--	--	--	--	--	--	--	--	--	--	--
Cluster-28115.48705	273.338	628.04	-1.2009	1.788e-06	0.00047139	9391	proto-oncogene tyrosine-protein kinase ROS-like isoform X2 [Limulus polyphemus]	PREDICTED: Hyalella azteca leukocyte tyrosine kinase receptor-like (LOC108667558), mRNA	proto-oncogene tyrosine-protein kinase ROS	Proto-oncogene tyrosine-protein kinase ROS OS=Gallus gallus OX=9031 GN=ROS1 PE=1 SV=3	Protein kinase domain//Fibronectin type III domain//Methyl-coenzyme M reductase operon protein D//Purple acid Phosphatase, N-terminal domain//Protein tyrosine and serine/threonine kinase//Citrate synthase, C-terminal domain	GO:0015948//GO:0006468//GO:0006771//GO:0019497	methanogenesis//protein phosphorylation//riboflavin metabolic process//hexachlorocyclohexane metabolic process	GO:0005524//GO:0003993//GO:0046912//GO:0004672//GO:0005515//GO:0046872	ATP binding//acid phosphatase activity//acyltransferase activity, acyl groups converted into alkyl on transfer//protein kinase activity//protein binding//metal ion binding	--	--	--	--
Cluster-28115.49963	5147.43	10313.8	-1.0027	1.8075e-06	0.00047558	6139	conserved hypothetical protein, partial [Ixodes scapularis]	--	--	--	Chitin binding Peritrophin-A domain	--	--	GO:0008061	chitin binding	GO:0005576	extracellular region	--	--
Cluster-28115.48493	4668.6	9692.97	-1.054	1.84e-06	0.0004832	730	--	--	--	--	--	--	--	--	--	--	--	--	--
Cluster-28115.32669	154.725	40.5046	1.9335	1.8692e-06	0.00048989	872	bone morphogenetic protein, putative [Ixodes scapularis]	--	transforming growth factor beta, invertebrate	Bone morphogenetic protein 4 OS=Gallus gallus OX=9031 GN=BMP4 PE=1 SV=1	Transforming growth factor beta like domain	GO:0040007//GO:0008283//GO:0007165	growth//cell population proliferation//signal transduction	GO:0008083	growth factor activity	--	--	--	--
Cluster-28115.3239	49.8678	4.3291	3.5185	1.9241e-06	0.00050331	4329	--	--	--	--	--	--	--	--	--	--	--	--	--
Cluster-28115.55027	239.274	510.095	-1.0917	1.9937e-06	0.00052047	2254	semaphorin-5A-like [Centruroides sculpturatus]	--	semaphorin 5	Semaphorin-5A OS=Homo sapiens OX=9606 GN=SEMA5A PE=1 SV=3	Sema domain	--	--	GO:0005515	protein binding	--	--	--	--
Cluster-28115.40549	82.929	230.606	-1.4761	2.028e-06	0.0005284	5616	Down syndrome cell adhesion molecule-like protein 1 homolog [Centruroides sculpturatus]	PREDICTED: Drosophila kikkawai Down syndrome cell adhesion molecule-like protein Dscam2 (LOC108081318), transcript variant X50, mRNA	--	Cell adhesion molecule Dscam2 OS=Drosophila melanogaster OX=7227 GN=Dscam2 PE=2 SV=3	Purple acid Phosphatase, N-terminal domain//Domain of unknown function (DUF3377)//Intermediate filament head (DNA binding) region//Tissue factor//Fibronectin type III domain//Immunoglobulin C2-set domain	GO:0019497//GO:0006771//GO:0007155	hexachlorocyclohexane metabolic process//riboflavin metabolic process//cell adhesion	GO:0046872//GO:0005515//GO:0003993//GO:0004222	metal ion binding//protein binding//acid phosphatase activity//metalloendopeptidase activity	GO:0005882	intermediate filament	--	--
Cluster-28115.63328	196.012	7.78886	4.655	2.0364e-06	0.00052956	1780	--	--	--	--	Heavy metal binding domain	--	--	GO:0046872	metal ion binding	--	--	--	--
Cluster-28115.47337	3521.98	1550.48	1.1837	2.049e-06	0.0005318	2768	--	--	--	--	--	--	--	--	--	--	--	--	--
Cluster-28115.42409	133.801	33.9644	1.9772	2.0545e-06	0.00053218	1034	hypothetical protein CRE_03576 [Caenorhabditis remanei]	Culex pipiens quinquefasciatus, clone Culex pipiens quinquefasciatus-3940120D9, complete sequence	--	Uncharacterized protein ORF91 OS=Phalaenopsis aphrodite subsp. formosana OX=308872 PE=4 SV=1	--	--	--	--	--	--	--	--	--
Cluster-28115.12108	39.038	0.694273	5.8524	2.0618e-06	0.00053303	7632	--	--	--	--	VEGF heparin-binding domain//Mitochondrial ribosome subunit S24//CRISPR associated protein Cas1	GO:0043571//GO:0051607	maintenance of CRISPR repeat elements//defense response to virus	GO:0046872//GO:0003676//GO:0008201//GO:0004519	metal ion binding//nucleic acid binding//heparin binding//endonuclease activity	GO:0005739	mitochondrion	--	--
Cluster-28115.41563	322.487	726.043	-1.1703	2.109e-06	0.00054315	4128	acetylcholinesterase, putative, partial [Ixodes scapularis]	--	acetylcholinesterase	Acetylcholinesterase-1 OS=Trittame loki OX=1295018 PE=1 SV=1	alpha/beta hydrolase fold//Prolyl oligopeptidase family	GO:0006508	proteolysis	GO:0016787//GO:0008236	hydrolase activity//serine-type peptidase activity	--	--	Acetylcholinesterase/Butyrylcholinesterase	--
Cluster-28115.73798	43.2575	6.40661	2.7569	2.106e-06	0.00054315	1252	--	Rhipicephalus appendiculatus isolate RAHD_87 Ruka SINE elements	--	--	--	--	--	--	--	--	--	--	--
Cluster-28115.11308	95.1945	1.72773	5.8005	2.1275e-06	0.00054684	2292	--	--	--	--	Transglutaminase family, C-terminal ig like domain	GO:0018149	peptide cross-linking	GO:0003810	protein-glutamine gamma-glutamyltransferase activity	--	--	--	--
Cluster-28115.50255	592.356	271.412	1.1264	2.1361e-06	0.00054801	949	--	--	--	--	--	--	--	--	--	--	--	--	--
Cluster-28115.25116	35.8204	1.26786	4.758	2.142e-06	0.00054846	925	--	--	--	--	--	--	--	--	--	--	--	--	--
Cluster-28115.3798	30.4158	1.35042	4.498	2.1829e-06	0.00055787	1444	--	--	--	--	--	--	--	--	--	--	--	--	--
Cluster-28115.90156	65.3045	8.83325	2.8723	2.2663e-06	0.00057807	509	--	--	--	--	--	--	--	--	--	--	--	--	--
Cluster-28115.52636	222.381	502.926	-1.177	2.3381e-06	0.00059526	4725	glypican-6 [Parasteatoda tepidariorum]	--	glypican 6	Glypican-6 OS=Homo sapiens OX=9606 GN=GPC6 PE=1 SV=1	Glypican	GO:0009966	regulation of signal transduction	--	--	GO:0062023//GO:0046658	collagen-containing extracellular matrix//obsolete anchored component of plasma membrane	Heparin sulfate cell surface proteoglycan	--
Cluster-28115.50566	2402.11	5517.48	-1.1999	2.3854e-06	0.00060613	1928	cuticular protein, partial [Haemaphysalis longicornis]	Haemaphysalis longicornis cuticular protein mRNA, partial cds	--	Cuticle protein 10.9 OS=Ixodes ricinus OX=34613 PE=1 SV=1	HAUS augmin-like complex subunit 4	GO:0051225	spindle assembly	--	--	GO:0070652	HAUS complex	--	--
Cluster-28115.23934	107.828	27.9205	1.9489	2.3902e-06	0.00060619	414	--	--	--	--	--	--	--	--	--	--	--	--	--
Cluster-28115.16744	24.5978	0	7.0462	2.3973e-06	0.00060686	1709	hypothetical protein IscW_ISCW002980 [Ixodes scapularis]	--	--	--	Adenovirus endoprotease	GO:0006508	proteolysis	GO:0004197	cysteine-type endopeptidase activity	--	--	--	--
Cluster-28115.9854	87.1302	18.6499	2.2198	2.4143e-06	0.00060998	1696	ixoderin precursor, putative [Ixodes scapularis]	--	--	Techylectin-5A OS=Tachypleus tridentatus OX=6853 PE=1 SV=1	--	--	--	--	--	--	--	--	--
Cluster-28115.55989	80.4277	209.862	-1.3868	2.4368e-06	0.00061452	1041	--	--	--	--	--	--	--	--	--	--	--	--	--
Cluster-28115.42017	104.511	29.3365	1.8355	2.4572e-06	0.00061848	734	unnamed protein product [Brugia timori]	Acropora millepora 16S ribosomal RNA gene, partial sequence	--	--	--	--	--	--	--	--	--	--	--
Cluster-28115.45923	617.403	197.053	1.6475	2.4962e-06	0.00062712	1196	--	--	--	--	--	--	--	--	--	--	--	--	--
Cluster-28115.49581	236.835	501.867	-1.0846	2.5072e-06	0.00062753	1034	--	--	--	--	--	--	--	--	--	--	--	--	--
Cluster-28115.54007	311.749	668.225	-1.1001	2.5066e-06	0.00062753	4785	--	--	--	--	--	--	--	--	--	--	--	--	--
Cluster-28115.30379	497.259	241.023	1.044	2.56e-06	0.00063953	2659	glycerol kinase-like [Centruroides sculpturatus]	Parastrongyloides trichosuri genome assembly P_trichosuri_KNP ,scaffold PTRK_scaffold0000032	glycerol kinase	Glycerol kinase 3 OS=Homo sapiens OX=9606 GN=GK3P PE=2 SV=2	FGGY family of carbohydrate kinases, N-terminal domain//FGGY family of carbohydrate kinases, C-terminal domain	GO:0005975	carbohydrate metabolic process	GO:0016773	phosphotransferase activity, alcohol group as acceptor	--	--	Ribulose kinase and related carbohydrate kinases	--
Cluster-28115.24388	94.9981	23.9524	1.9948	2.5925e-06	0.00064606	1993	hepatocyte growth factor receptor-like [Limulus polyphemus]	--	proto-oncogene tyrosine-protein kinase Met	Hepatocyte growth factor receptor OS=Echinops telfairi OX=9371 GN=MET PE=3 SV=1	Endonuclease V//7 transmembrane sweet-taste receptor of 3 GCPR	GO:0007186//GO:0006281	G protein-coupled receptor signaling pathway//DNA repair	GO:0004519//GO:0004930	endonuclease activity//G protein-coupled receptor activity	--	--	--	--
Cluster-28115.71290	92.3548	18.1884	2.3437	2.5958e-06	0.00064606	1006	--	--	--	--	--	--	--	--	--	--	--	--	--
Cluster-28115.25496	224.097	55.331	2.0192	2.6053e-06	0.00064722	1913	--	--	--	--	--	--	--	--	--	--	--	--	--
Cluster-28115.52202	959.391	416.183	1.2048	2.6202e-06	0.0006497	960	--	--	--	--	--	--	--	--	--	--	--	--	--
Cluster-28115.71289	241.197	64.0711	1.9122	2.6767e-06	0.00066248	1479	--	--	--	--	Reverse transcriptase thumb domain	GO:0006278	RNA-templated DNA biosynthetic process	GO:0003964	RNA-directed DNA polymerase activity	--	--	--	--
Cluster-28115.98634	37.3876	2.74427	3.7856	2.7144e-06	0.00067058	2393	--	--	--	--	--	--	--	--	--	--	--	--	--
Cluster-28115.48900	1668.22	4739.46	-1.5067	2.7285e-06	0.0006728	2865	conserved hypothetical protein, partial [Ixodes scapularis]	--	elastin	--	Thiamine pyrophosphate enzyme, N-terminal TPP binding domain//Pleurocidin family	GO:0042742	defense response to bacterium	GO:0030976	thiamine pyrophosphate binding	--	--	--	--
Cluster-28115.12283	65.6735	11.6041	2.4914	2.777e-06	0.0006835	1182	hypothetical protein IscW_ISCW018071 [Ixodes scapularis]	--	--	--	Hepcidin	GO:0006879	intracellular iron ion homeostasis	--	--	GO:0005576	extracellular region	--	--
Cluster-28115.51437	726.858	313.237	1.2139	2.8564e-06	0.00070145	5105	phosphoinositide-dependent protein kinase-1 [Haemaphysalis longicornis]	Haemaphysalis longicornis PDK-1 gene for phosphoinositide-dependent protein kinase-1, complete cds	3-phosphoinositide dependent protein kinase-1	3-phosphoinositide-dependent protein kinase 1 OS=Drosophila melanogaster OX=7227 GN=Pdk1 PE=1 SV=4	Protein tyrosine and serine/threonine kinase//Protein kinase domain	GO:0006468	protein phosphorylation	GO:0004672//GO:0005524	protein kinase activity//ATP binding	--	--	3-phosphoinositide-dependent protein kinase (PDK1)	--
Cluster-28115.93972	124.163	39.0958	1.6667	2.9419e-06	0.00071878	1693	natterin-4-like [Limulus polyphemus]	--	--	--	--	--	--	--	--	--	--	--	--
Cluster-28115.39480	215.86	78.43	1.461	2.9547e-06	0.0007206	1164	--	--	--	--	Dolichol-phosphate mannosyltransferase subunit 3 (DPM3)//Commissureless	GO:0007411//GO:0006486	axon guidance//protein glycosylation	--	--	--	--	--	--
Cluster-28115.16550	37.2322	0.633931	5.8043	3.0571e-06	0.00074286	672	--	--	--	--	--	--	--	--	--	--	--	--	--
Cluster-28115.20254	52.3046	5.0731	3.3659	3.1006e-06	0.000751	531	--	--	--	--	--	--	--	--	--	--	--	--	--
Cluster-28115.43280	150.91	32.2897	2.2235	3.1019e-06	0.000751	1081	--	--	--	--	--	--	--	--	--	--	--	--	--
Cluster-28115.79022	55.4224	8.42378	2.7205	3.1437e-06	0.00075974	3299	--	--	--	--	--	--	--	--	--	--	--	--	--
Cluster-28115.87491	43.0882	4.28566	3.3158	3.2233e-06	0.00077757	702	--	--	--	--	--	--	--	--	--	--	--	--	--
Cluster-28115.52900	500.315	1020.4	-1.029	3.4334e-06	0.00082378	6396	bestrophin-4-like [Limulus polyphemus]	PREDICTED: Octodon degus bestrophin 1 (Best1), transcript variant X2, mRNA	bestrophin-1	Bestrophin-4 OS=Homo sapiens OX=9606 GN=BEST4 PE=2 SV=1	Bestrophin, RFP-TM, chloride channel	GO:0006820	monoatomic anion transport	GO:0005254	chloride channel activity	--	--	Bestrophin (Best vitelliform macular dystrophy-associated protein)	--
Cluster-28115.49637	126.427	1662.96	-3.718	3.5877e-06	0.00085927	908	--	--	--	--	Cytokine-induced anti-apoptosis inhibitor 1, Fe-S biogenesis	GO:0016226	iron-sulfur cluster assembly	GO:0051536	iron-sulfur cluster binding	GO:0005737	cytoplasm	--	--
Cluster-28115.11919	41.8382	3.1428	3.7604	3.6553e-06	0.00087233	1375	--	--	--	--	--	--	--	--	--	--	--	--	--
Cluster-28115.31012	10.2446	68.8524	-2.7421	3.6917e-06	0.00087944	781	environmental stress-induced protein, putative [Ixodes scapularis]	--	--	--	--	--	--	--	--	--	--	--	--
Cluster-28115.40235	31.544	143.108	-2.1826	3.8086e-06	0.00090254	884	TPA_inf: mucin peritrophin salivary protein [Amblyomma variegatum]	--	--	--	--	--	--	--	--	--	--	--	--
Cluster-28115.48683	1248.11	2684.53	-1.1051	3.8427e-06	0.00090892	1404	--	--	--	--	--	--	--	--	--	--	--	--	--
Cluster-28115.7279	53.503	8.34024	2.6755	3.8823e-06	0.00091665	3053	hypothetical protein IscW_ISCW000484 [Ixodes scapularis]	--	--	--	DIM protein//DEAD/DEAH box helicase//Extensin-like region//ATP synthase alpha/beta family, nucleotide-binding domain	GO:0009664//GO:0006952//GO:0042546	plant-type cell wall organization//defense response//cell wall biogenesis	GO:0005524//GO:0005199//GO:0003676	ATP binding//structural constituent of cell wall//nucleic acid binding	GO:0005618	cell wall	--	--
Cluster-28115.35615	15.0522	68.241	-2.1884	3.9507e-06	0.00093116	2285	sugar transporter, putative [Ixodes scapularis]	--	--	Facilitated trehalose transporter Tret1 OS=Apis mellifera ligustica OX=7469 GN=Tret1 PE=1 SV=1	Lysine-rich CEACAM1 co-isolated protein family//Sugar (and other) transporter//Major Facilitator Superfamily	GO:0055085//GO:0043123//GO:0043066//GO:0045766	transmembrane transport//positive regulation of I-kappaB kinase/NF-kappaB signaling//negative regulation of apoptotic process//positive regulation of angiogenesis	GO:0022857	transmembrane transporter activity	--	--	Predicted transporter (major facilitator superfamily)	--
Cluster-28115.30970	124.373	41.5105	1.5828	4.0398e-06	0.00094548	690	endonuclease/reverse transcriptase, putative [Ixodes scapularis]	--	--	--	--	--	--	--	--	--	--	--	--
Cluster-28115.31152	86.4658	17.7133	2.2926	4.028e-06	0.00094548	1452	calpain-A-like isoform X2 [Varroa destructor]	TPA_inf: Amblyomma variegatum putative calcium-dependent cysteine protease mRNA, partial cds	calpain, invertebrate	Calpain-A OS=Drosophila melanogaster OX=7227 GN=CalpA PE=1 SV=2	Calpain family cysteine protease	GO:0006508	proteolysis	GO:0004198	calcium-dependent cysteine-type endopeptidase activity	--	--	Cytosolic Ca2+-dependent cysteine protease (calpain), large subunit (EF-Hand protein superfamily)	--
Cluster-28115.43395	149.912	42.0387	1.8377	4.0377e-06	0.00094548	517	--	--	--	--	--	--	--	--	--	--	--	--	--
Cluster-28115.54680	77.6105	8.85414	3.1386	4.0216e-06	0.00094548	3066	PREDICTED: uncharacterized protein LOC108778821 [Cyphomyrmex costatus]	--	--	--	--	--	--	--	--	--	--	--	--
Cluster-28115.15107	41.5815	3.02311	3.7777	4.1046e-06	0.00095896	1047	--	--	--	--	--	--	--	--	--	--	--	--	--
Cluster-28115.20430	66.5857	16.7862	1.9861	4.119e-06	0.00095995	2043	--	--	--	--	Evasins Class A	GO:1900137	negative regulation of chemokine activity	GO:0019957	C-C chemokine binding	--	--	--	--
Cluster-28115.34856	205.352	86.0654	1.2555	4.1233e-06	0.00095995	3854	sodium-dependent multivitamin transporter, putative [Ixodes scapularis]	--	solute carrier family 5 (sodium-coupled monocarboxylate transporter), member 8/12	Sodium-coupled monocarboxylate transporter 2 OS=Homo sapiens OX=9606 GN=SLC5A12 PE=2 SV=2	SAMP Motif//Bacterial regulatory helix-turn-helix proteins, AraC family//Sodium:solute symporter family	GO:0006355//GO:0016055//GO:0055085	regulation of DNA-templated transcription//Wnt signaling pathway//transmembrane transport	GO:0008013//GO:0043565//GO:0022857//GO:0003700	beta-catenin binding//sequence-specific DNA binding//transmembrane transporter activity//DNA-binding transcription factor activity	GO:0016342//GO:0016020//GO:0005667	catenin complex//membrane//transcription regulator complex	Na+:iodide/myo-inositol/multivitamin symporters	--
Cluster-28115.87769	34.8169	2.32883	3.8897	4.1556e-06	0.0009658	1352	--	--	--	--	--	--	--	--	--	--	--	--	--
Cluster-28115.16366	17.888	0	6.5871	4.1648e-06	0.00096625	1106	--	--	--	--	--	--	--	--	--	--	--	--	--
Cluster-28115.64981	56.0134	11.5338	2.2853	4.2784e-06	0.00099089	645	pol polyprotein [Nuttalliella namaqua]	--	--	Transposon Tf2-11 polyprotein OS=Schizosaccharomyces pombe (strain 972 / ATCC 24843) OX=284812 GN=Tf2-11 PE=3 SV=1	Integrase core domain//Cut8, nuclear proteasome tether protein	GO:0071630//GO:0031144//GO:0015074	nuclear protein quality control by the ubiquitin-proteasome system//proteasome localization//DNA integration	--	--	GO:0005634	nucleus	--	--
Cluster-28115.78012	105.269	272.746	-1.3767	4.3773e-06	0.001012	4893	protein Wnt-5b-like [Centruroides sculpturatus]	PREDICTED: Lagenorhynchus obliquidens Wnt family member 5A (WNT5A), transcript variant X6, mRNA	wingless-type MMTV integration site family, member 5	Protein Wnt-5b OS=Ambystoma mexicanum OX=8296 GN=WNT-5B PE=2 SV=1	wnt family	GO:0007275//GO:0007165//GO:0016055	multicellular organism development//signal transduction//Wnt signaling pathway	GO:0005102	signaling receptor binding	GO:0005576	extracellular region	--	--
Cluster-28115.89299	1392.62	177.855	2.9692	4.4565e-06	0.0010286	1379	hypothetical protein IscW_ISCW023917 [Ixodes scapularis]	--	--	--	--	--	--	--	--	--	--	--	--
Cluster-28115.37946	415.034	33.3274	3.6403	4.4749e-06	0.0010308	1198	putative RNA-directed DNA polymerase from transposon BS, partial [Exaiptasia pallida]	--	--	--	--	--	--	--	--	--	--	--	--
Cluster-28115.50720	7260.73	14758.4	-1.0234	4.4815e-06	0.0010308	321	--	PREDICTED: Harpegnathos saltator uncharacterized LOC105185269 (LOC105185269), mRNA	--	--	F420H(2)-dependent quinone reductase	--	--	GO:0016491	oxidoreductase activity	--	--	--	--
Cluster-28115.45215	4.98275	43.2104	-3.105	4.5764e-06	0.0010508	1096	--	--	--	--	--	--	--	--	--	--	--	--	--
Cluster-28115.49862	4623.76	9874.55	-1.0947	4.5896e-06	0.001052	352	--	--	--	--	--	--	--	--	--	--	--	--	--
Cluster-28115.37604	50.5207	8.56569	2.5704	4.6364e-06	0.0010609	1982	--	--	--	--	--	--	--	--	--	--	--	--	--
Cluster-28115.16367	52.1297	5.8065	3.1743	4.7263e-06	0.0010796	1506	--	--	--	--	--	--	--	--	--	--	--	--	--
Cluster-28115.48222	145.394	45.016	1.6911	4.7988e-06	0.0010943	1989	hypothetical protein TTRE_0000953901 [Trichuris trichiura]	Daphnia pulex ncRNA, kairomone-inducible transcript	--	Uncharacterized protein ORF91 OS=Phalaenopsis aphrodite subsp. formosana OX=308872 PE=4 SV=1	Conantokin toxin	--	--	--	--	GO:0035792	host cell postsynaptic membrane	--	--
Cluster-28115.97039	41.238	5.70074	2.8505	4.8292e-06	0.0010994	1869	--	--	--	--	Pneumovirus matrix protein	GO:0019068	virion assembly	--	--	GO:0019031	viral envelope	--	--
Cluster-28115.55937	195.482	76.6337	1.351	4.8404e-06	0.0011001	1436	salivary sulfotransferase, putative, partial [Ixodes scapularis]	--	--	Sulfotransferase ssu-1 OS=Caenorhabditis elegans OX=6239 GN=ssu-1 PE=1 SV=1	Sulfotransferase domain	--	--	GO:0008146	sulfotransferase activity	--	--	Sulfotransferase	--
Cluster-28115.51426	212.861	79.9635	1.4145	4.8641e-06	0.0011036	2681	putative RNA-directed DNA polymerase from transposon BS, partial [Exaiptasia pallida]	--	--	RNA-directed DNA polymerase from mobile element jockey OS=Drosophila funebris OX=7221 GN=jockey\pol PE=1 SV=1	Herpesvirus large structural phosphoprotein UL32	--	--	GO:0005198	structural molecule activity	--	--	--	--
Cluster-28115.60413	243.219	594.752	-1.2909	4.8744e-06	0.001104	1374	conserved hypothetical protein [Ixodes scapularis]	PREDICTED: Dinoponera quadriceps uncharacterized LOC106741192 (LOC106741192), transcript variant X5, mRNA	--	Putative protein disulfide-isomerase C1F5.02 OS=Schizosaccharomyces pombe (strain 972 / ATCC 24843) OX=284812 GN=SPAC1F5.02 PE=3 SV=1	AhpC/TSA family//eIF4-gamma/eIF5/eIF2-epsilon	--	--	GO:0016491//GO:0016209//GO:0005515	oxidoreductase activity//antioxidant activity//protein binding	--	--	--	--
Cluster-28115.47288	86.3115	222.967	-1.3724	5.1397e-06	0.001159	1202	secreted protein, putative, partial [Ixodes scapularis]	--	--	--	--	--	--	--	--	--	--	--	--
Cluster-28115.50529	730.542	1496.98	-1.0356	5.1431e-06	0.001159	1538	hypothetical protein IscW_ISCW004728 [Ixodes scapularis]	--	--	--	--	--	--	--	--	--	--	--	--
Cluster-28115.62185	0	17.7971	-6.6699	5.1771e-06	0.0011627	2259	--	--	--	--	--	--	--	--	--	--	--	--	--
Cluster-28115.51573	410.1	884.928	-1.1102	5.1882e-06	0.0011632	1340	--	--	--	--	--	--	--	--	--	--	--	--	--
Cluster-28115.52551	329.794	742.897	-1.1728	5.2716e-06	0.0011799	937	TPA_inf: hypothetical glycine-rich secreted cement protein [Amblyomma variegatum]	TPA_inf: Amblyomma variegatum hypothetical glycine-rich secreted protein 14 mRNA, partial cds	--	--	--	--	--	--	--	--	--	--	--
Cluster-28115.23501	45.2871	5.64139	2.9975	5.3502e-06	0.0011955	1214	--	--	--	--	Commissureless	GO:0007411	axon guidance	--	--	--	--	--	--
Cluster-28115.105776	41.1855	5.77268	2.8432	5.4336e-06	0.0012121	4348	leucine rich repeat and NACHT domain-containing protein, putative [Ixodes scapularis]	--	--	NLR family CARD domain-containing protein 3 OS=Homo sapiens OX=9606 GN=NLRC3 PE=1 SV=2	--	--	--	--	--	--	--	--	--
Cluster-28115.76355	17.3563	0	6.5455	5.5091e-06	0.0012269	383	--	--	--	--	--	--	--	--	--	--	--	--	--
Cluster-28115.72305	36.9804	2.38387	3.965	5.6258e-06	0.0012487	685	--	--	--	--	--	--	--	--	--	--	--	--	--
Cluster-28115.62648	63.1922	13.9495	2.1862	5.7017e-06	0.0012635	404	FREP A1, partial [Rhipicephalus sanguineus]	--	ficolin	Ficolin-1 OS=Rattus norvegicus OX=10116 GN=Fcn1 PE=2 SV=2	--	--	--	--	--	--	--	--	--
Cluster-28115.48447	280.478	626.273	-1.1603	5.7157e-06	0.0012645	5029	chr10 synaptotagmin, putative [Ixodes scapularis]	PREDICTED: Nipponia nippon synaptotagmin II (SYT2), mRNA	synaptotagmin-1	Synaptotagmin 1 OS=Drosophila melanogaster OX=7227 GN=Syt1 PE=1 SV=3	Gallidermin//Recombination protein O C terminal	GO:0006281//GO:0042742//GO:0006310	DNA repair//defense response to bacterium//DNA recombination	--	--	GO:0005576	extracellular region	Ca2+-dependent phospholipid-binding protein Synaptotagmin, required for synaptic vesicle and secretory granule exocytosis	--
Cluster-28115.59193	249.754	107.547	1.2155	5.7892e-06	0.0012786	2544	hypothetical protein IscW_ISCW014353 [Ixodes scapularis]	--	--	--	--	--	--	--	--	--	--	--	--
Cluster-28115.39481	190.67	64.8648	1.5551	5.8011e-06	0.0012791	1448	--	--	--	--	--	--	--	--	--	--	--	--	--
Cluster-28115.43126	208.369	48.5935	2.1001	5.8127e-06	0.0012796	1437	endonuclease-reverse transcriptase [Bombyx mori]	--	--	Putative uncharacterized transposon-derived protein F52C9.6 OS=Caenorhabditis elegans OX=6239 GN=F52C9.6 PE=5 SV=1	--	--	--	--	--	--	--	--	--
Cluster-28115.42740	1204.6	585.96	1.0395	5.845e-06	0.0012846	1076	alkyl hydroperoxide reductase, thiol specific antioxidant, putative [Ixodes scapularis]	Ornithodoros parkeri clone OP-249 thioredoxin peroxidase mRNA, complete cds	peroxiredoxin 1	Peroxiredoxin 1 OS=Drosophila melanogaster OX=7227 GN=Jafrac1 PE=1 SV=1	Acyl-CoA carboxylase epsilon subunit//Redoxin//C-terminal domain of 1-Cys peroxiredoxin//AhpC/TSA family	GO:0006090//GO:0006574//GO:0006633//GO:0006550//GO:0006552	pyruvate metabolic process//valine catabolic process//fatty acid biosynthetic process//isoleucine catabolic process//leucine catabolic process	GO:0051920//GO:0003989//GO:0004658//GO:0016491//GO:0016209	peroxiredoxin activity//acetyl-CoA carboxylase activity//propionyl-CoA carboxylase activity//oxidoreductase activity//antioxidant activity	GO:0009317	acetyl-CoA carboxylase complex	Alkyl hydroperoxide reductase, thiol specific antioxidant and related enzymes	--
Cluster-28115.44992	261.759	664.13	-1.3421	5.864e-06	0.0012851	1419	hypothetical protein IscW_ISCW002440 [Ixodes scapularis]	--	--	--	Junctional protein associated with coronary artery disease	--	--	--	--	GO:0005911	cell-cell junction	--	--
Cluster-28115.70428	137.403	312.565	-1.1872	5.8666e-06	0.0012851	1795	uncharacterized protein LOC111639255 [Centruroides sculpturatus]	--	--	--	--	--	--	--	--	--	--	--	--
Cluster-28115.59494	1290.84	597.825	1.1102	5.8844e-06	0.0012869	601	conserved hypothetical protein [Ixodes scapularis]	--	sequestosome 1	--	--	--	--	--	--	--	--	--	--
Cluster-28115.77426	296.071	16.1125	4.2022	5.9653e-06	0.0013024	982	--	--	--	--	--	--	--	--	--	--	--	--	--
Cluster-28115.22271	17.55	0	6.5625	6.054e-06	0.0013196	929	lysozyme [Dermacentor andersoni]	--	lysozyme C	Lysozyme c-1 OS=Anopheles gambiae OX=7165 GN=AGAP007347 PE=2 SV=2	--	--	--	--	--	--	--	--	--
Cluster-28115.34261	133.224	45.4315	1.5519	6.1969e-06	0.0013486	1340	--	--	--	--	--	--	--	--	--	--	--	--	--
Cluster-28115.30651	139.221	32.2224	2.1142	6.2151e-06	0.0013503	2205	--	--	--	--	Glycosyl hydrolase family 46	GO:0005975//GO:0006040	carbohydrate metabolic process//amino sugar metabolic process	GO:0016977	chitosanase activity	GO:0005576	extracellular region	--	--
Cluster-28115.59661	84.1548	199.158	-1.2433	6.2793e-06	0.0013621	1271	--	--	--	--	--	--	--	--	--	--	--	--	--
Cluster-28115.13292	37.1424	2.04469	4.1906	6.3266e-06	0.0013701	1341	--	--	--	--	--	--	--	--	--	--	--	--	--
Cluster-28115.47906	282.422	632.798	-1.1652	6.491e-06	0.0014004	7833	cadherin-23-like isoform X1 [Varroa destructor]	--	--	Cadherin-23 OS=Mus musculus OX=10090 GN=Cdh23 PE=1 SV=2	ATP-dependent RNA helicase RhlB//Cadherin domain	GO:0007156	homophilic cell adhesion via plasma membrane adhesion molecules	GO:0005509//GO:0016817	calcium ion binding//hydrolase activity, acting on acid anhydrides	GO:0016020	membrane	--	--
Cluster-28115.71353	107.325	36.3114	1.5633	6.509e-06	0.0014004	598	cytochrome P450, putative [Ixodes scapularis]	--	--	Cytochrome P450 3A8 OS=Macaca fascicularis OX=9541 GN=CYP3A8 PE=1 SV=1	Cytochrome P450	--	--	GO:0020037//GO:0004497//GO:0005506//GO:0016705	heme binding//monooxygenase activity//iron ion binding//oxidoreductase activity, acting on paired donors, with incorporation or reduction of molecular oxygen	--	--	--	--
Cluster-28115.78856	45.8202	7.75172	2.5643	6.5071e-06	0.0014004	500	unnamed protein product [Brugia timori]	Culex pipiens quinquefasciatus, clone Culex pipiens quinquefasciatus-3940120D9, complete sequence	--	--	--	--	--	--	--	--	--	--	--
Cluster-28115.86006	31.4883	137.249	-2.1255	6.4984e-06	0.0014004	476	hypothetical protein IscW_ISCW019391 [Ixodes scapularis]	--	--	--	Clostridial neurotoxin zinc protease	GO:0046929//GO:0006508	negative regulation of neurotransmitter secretion//proteolysis	GO:0004222//GO:0008270	metalloendopeptidase activity//zinc ion binding	--	--	--	--
Cluster-28115.50703	2331.22	5262.04	-1.1747	6.5328e-06	0.0014011	853	--	--	--	--	--	--	--	--	--	--	--	--	--
Cluster-28115.29244	2.78572	34.3566	-3.611	6.7313e-06	0.0014414	1909	fatty acid synthase, putative [Ixodes scapularis]	--	fatty acid synthase, animal type	Fatty acid synthase OS=Gallus gallus OX=9031 GN=FASN PE=1 SV=5	Thiolase, N-terminal domain	--	--	GO:0016747	acyltransferase activity, transferring groups other than amino-acyl groups	--	--	Animal-type fatty acid synthase and related proteins	--
Cluster-28115.60825	35.3842	4.41165	3.0102	6.9163e-06	0.0014786	775	--	--	--	--	--	--	--	--	--	--	--	--	--
Cluster-28115.30701	65.9454	172.496	-1.3869	6.9665e-06	0.0014816	2236	acetylcholinesterase, putative [Ixodes scapularis]	--	acetylcholinesterase	Acetylcholinesterase OS=Felis catus OX=9685 GN=ACHE PE=3 SV=1	alpha/beta hydrolase fold	--	--	GO:0016787	hydrolase activity	--	--	Acetylcholinesterase/Butyrylcholinesterase	--
Cluster-28115.66330	48.6908	6.15629	2.9923	6.9692e-06	0.0014816	1461	persulcatusin [Ixodes persulcatus]	--	--	Defensin OS=Rhipicephalus microplus OX=6941 PE=1 SV=2	Scorpion toxin-like domain//Arthropod defensin	GO:0006952//GO:0006810	defense response//transport	GO:0008200//GO:0019871	ion channel inhibitor activity//sodium channel inhibitor activity	GO:0005576	extracellular region	--	--
Cluster-28115.68379	88.82	19.5806	2.1764	6.9745e-06	0.0014816	1270	--	--	--	--	--	--	--	--	--	--	--	--	--
Cluster-28115.30822	44.6911	6.20503	2.8644	7.0287e-06	0.0014872	1533	--	--	--	--	Caveolin	GO:0070836	caveola assembly	--	--	--	--	--	--
Cluster-28115.46765	63.0695	154.75	-1.2964	7.0344e-06	0.0014872	1198	hypothetical protein X975_05412, partial [Stegodyphus mimosarum]	--	--	--	APJ endogenous ligand	GO:0007165	signal transduction	GO:0005179//GO:0031704	hormone activity//apelin receptor binding	--	--	--	--
Cluster-28115.26937	83.7447	17.9175	2.2189	7.136e-06	0.0015063	1325	zinc finger MYM-type protein 1-like [Melanaphis sacchari]	--	--	--	--	--	--	--	--	--	--	--	--
Cluster-28115.50916	3703.97	9058.27	-1.2903	7.2901e-06	0.001534	486	--	--	--	--	--	--	--	--	--	--	--	--	--
Cluster-28115.40802	215.981	65.5634	1.721	7.3034e-06	0.0015343	960	--	--	--	--	--	--	--	--	--	--	--	--	--
Cluster-28115.100030	32.0808	3.00089	3.4081	7.3962e-06	0.0015465	1171	--	--	--	--	--	--	--	--	--	--	--	--	--
Cluster-28115.65178	240.957	99.3027	1.2786	7.3867e-06	0.0015465	1360	TPA_inf: hypothetical secreted protein 1257 [Amblyomma variegatum]	--	--	--	--	--	--	--	--	--	--	--	--
Cluster-28115.37757	54.5509	9.82393	2.4772	7.6718e-06	0.0015991	602	amino acid transporter, putative, partial [Ixodes scapularis]	--	--	--	Amino acid permease	GO:0055085	transmembrane transport	GO:0022857	transmembrane transporter activity	GO:0016020	membrane	--	--
Cluster-28115.84077	30.2651	0.694273	5.4831	7.8524e-06	0.0016342	2614	--	--	--	--	--	--	--	--	--	--	--	--	--
Cluster-28115.87766	16.642	0	6.4827	7.8715e-06	0.0016356	1675	--	--	--	--	--	--	--	--	--	--	--	--	--
Cluster-28115.69698	140.171	317.619	-1.1821	8.0572e-06	0.0016716	1888	MDS1 and EVI1 complex locus protein isoform X3 [Solenopsis invicta]	PREDICTED: Penaeus vannamei PR domain zinc finger protein 16-like (LOC113827214), mRNA	KRAB domain-containing zinc finger protein	Histone-lysine N-methyltransferase MECOM OS=Mus musculus OX=10090 GN=Mecom PE=1 SV=2	BED zinc finger	--	--	GO:0003677	DNA binding	--	--	--	zf-C2H2
Cluster-28115.19886	49.0158	6.33566	2.9454	8.1745e-06	0.0016933	491	--	--	--	--	--	--	--	--	--	--	--	--	--
Cluster-28115.47972	1519.18	742.601	1.0327	8.2717e-06	0.0017108	2572	monocarboxylate transporter, putative [Ixodes scapularis]	--	MFS transporter, MCP family, solute carrier family 16 (monocarboxylic acid transporters), member 12	Monocarboxylate transporter 12 OS=Rattus norvegicus OX=10116 GN=Slc16a12 PE=2 SV=1	Major Facilitator Superfamily//Glycosyl hydrolases family 17	GO:0005975//GO:0055085	carbohydrate metabolic process//transmembrane transport	GO:0004553//GO:0022857	hydrolase activity, hydrolyzing O-glycosyl compounds//transmembrane transporter activity	--	--	Monocarboxylate transporter	--
Cluster-28115.83804	36.0349	1.3229	4.7511	8.3759e-06	0.0017297	500	--	--	--	--	--	--	--	--	--	--	--	--	--
Cluster-28115.62278	66.1407	171.201	-1.3695	8.4472e-06	0.0017417	2137	cytochrome P450, putative [Ixodes scapularis]	--	--	Cytochrome P450 3A12 OS=Canis lupus familiaris OX=9615 GN=CYP3A12 PE=2 SV=1	Cytochrome P450//RNA polymerases M/15 Kd subunit	GO:0006351	DNA-templated transcription	GO:0016705//GO:0005506//GO:0004497//GO:0020037	oxidoreductase activity, acting on paired donors, with incorporation or reduction of molecular oxygen//iron ion binding//monooxygenase activity//heme binding	--	--	--	--
Cluster-28115.40803	1085.04	417.624	1.3775	8.6873e-06	0.0017857	432	--	--	--	--	DIM protein	GO:0006952	defense response	--	--	--	--	--	--
Cluster-28115.98635	16.9011	0	6.5082	8.7019e-06	0.0017859	532	--	--	--	--	--	--	--	--	--	--	--	--	--
Cluster-28115.69746	22.6083	102.992	-2.1839	8.8137e-06	0.0018061	3923	pseudo-aspartic peptidase [Rhipicephalus microplus]	--	--	--	--	--	--	--	--	--	--	--	--
Cluster-28115.86134	92.8028	15.959	2.5429	8.9396e-06	0.0018291	3239	uncharacterized protein LOC105185907 [Harpegnathos saltator]	--	--	Transposable element Tcb1 transposase OS=Caenorhabditis briggsae OX=6238 PE=3 SV=1	Iron dependent repressor, N-terminal DNA binding domain	--	--	GO:0003677	DNA binding	--	--	--	--
Cluster-28115.68050	131.813	25.1699	2.3866	8.9696e-06	0.0018324	2741	glycine proline-rich secreted protein, putative [Ixodes scapularis]	--	--	--	--	--	--	--	--	--	--	--	--
Cluster-28115.29972	125.281	269.627	-1.106	9.1544e-06	0.0018673	3257	--	--	--	--	--	--	--	--	--	--	--	--	--
Cluster-28115.10179	31.5115	0.666755	5.5513	9.2774e-06	0.0018895	1578	conserved hypothetical protein [Ixodes scapularis]	--	--	--	--	--	--	--	--	--	--	--	--
Cluster-28115.34260	59.225	14.3918	2.0386	9.3119e-06	0.0018936	852	--	--	--	--	--	--	--	--	--	--	--	--	--
Cluster-28115.48147	111.872	36.9682	1.5992	9.3599e-06	0.0019005	657	uncharacterized protein LOC113495180 [Trichoplusia ni]	--	--	--	Hepatitis core antigen	--	--	GO:0005198	structural molecule activity	--	--	--	--
Cluster-28115.97361	37.9751	2.7877	3.7964	9.5981e-06	0.001943	2166	--	--	--	--	--	--	--	--	--	--	--	--	--
Cluster-28115.66348	82.0936	21.673	1.9164	1e-05	0.0020183	6027	uncharacterized protein K02A2.6-like [Carassius auratus]	--	--	--	Hydrogenase/urease nickel incorporation, metallochaperone, hypA	GO:0051604	protein maturation	GO:0016151	nickel cation binding	--	--	--	--
Cluster-28115.87265	160.389	50.6548	1.6637	1.0117e-05	0.0020388	763	lysozyme [Dermacentor variabilis]	PREDICTED: Penaeus vannamei lysozyme C-like (LOC113802295), mRNA	lysozyme C	Lysozyme C OS=Coturnix japonica OX=93934 GN=LYZ PE=1 SV=2	Destabilase	GO:0005975	carbohydrate metabolic process	GO:0003796	lysozyme activity	--	--	--	--
Cluster-28115.65584	648.1	212.025	1.6107	1.0404e-05	0.0020902	995	--	--	--	--	--	--	--	--	--	--	--	--	--
Cluster-28115.43488	802.996	342.952	1.2274	1.0551e-05	0.0021135	1429	atlastin isoform X2 [Cryptotermes secundus]	Grylloblatta sp. Trout Lake voucher SDS15-206A guanylate-binding protein-like gene, partial sequence	atlastin	Atlastin-1 OS=Macaca fascicularis OX=9541 GN=ATL1 PE=2 SV=1	Guanylate-binding protein, N-terminal domain	--	--	GO:0003924//GO:0005525	GTPase activity//GTP binding	--	--	Guanylate-binding protein	--
Cluster-28115.68389	85.9366	16.2564	2.3974	1.0591e-05	0.0021151	535	--	--	--	--	--	--	--	--	--	--	--	--	--
Cluster-28115.82402	408.292	158.676	1.3656	1.0583e-05	0.0021151	1555	serine protease inhibitor 17 RmS17 [Rhipicephalus microplus]	--	--	--	Plant specific eukaryotic initiation factor 4B	GO:0006446	regulation of translational initiation	GO:0003743	translation initiation factor activity	GO:0005840	ribosome	--	--
Cluster-28115.69662	46.1196	6.41821	2.8466	1.0719e-05	0.0021374	1215	--	--	--	--	DHHC palmitoyltransferase	GO:0042967	obsolete acyl-carrier-protein biosynthetic process	GO:0016409	palmitoyltransferase activity	--	--	--	--
Cluster-28115.31537	112.774	40.4602	1.4797	1.0974e-05	0.0021786	1204	O-methyltransferase, putative, partial [Ixodes scapularis]	--	--	--	O-methyltransferase	--	--	GO:0008171	O-methyltransferase activity	--	--	--	--
Cluster-28115.18101	35.0894	3.70578	3.2467	1.104e-05	0.002185	2018	PREDICTED: E3 ubiquitin-protein ligase MIB2 [Polistes canadensis]	--	--	E3 ubiquitin-protein ligase mib1 OS=Danio rerio OX=7955 GN=mib1 PE=1 SV=1	Zinc finger, ZZ type	--	--	GO:0008270	zinc ion binding	--	--	--	--
Cluster-28115.45276	62.4768	6.35688	3.2964	1.103e-05	0.002185	2632	caspase-2 [Haemaphysalis longicornis]	--	caspase 2	Caspase-2 OS=Homo sapiens OX=9606 GN=CASP2 PE=1 SV=2	Heat shock factor binding protein 1//Flagellar hook-associated protein 2 C-terminus	GO:0007155	cell adhesion	GO:0003714	transcription corepressor activity	GO:0005667//GO:0009288	transcription regulator complex//bacterial-type flagellum	Caspase, apoptotic cysteine protease	--
Cluster-28115.47292	258.082	2107.53	-3.03	1.115e-05	0.0022036	4806	--	--	--	Glycoprotein gp2 OS=Equine herpesvirus 1 (strain Ab4p) OX=31520 GN=EUs4 PE=3 SV=1	Serine dehydrogenase proteinase	--	--	--	--	--	--	--	--
Cluster-28115.49939	153.731	335.897	-1.1279	1.1201e-05	0.0022103	1547	leucine-rich transmembrane protein, putative [Ixodes scapularis]	--	--	Connectin OS=Drosophila melanogaster OX=7227 GN=Con PE=2 SV=2	Cobalamin-independent synthase, Catalytic domain//Leucine Rich repeat//Leucine Rich Repeat//Leucine rich repeat	GO:0009086	methionine biosynthetic process	GO:0003871//GO:0008270//GO:0005515	5-methyltetrahydropteroyltriglutamate-homocysteine S-methyltransferase activity//zinc ion binding//protein binding	--	--	FOG: Leucine rich repeat	--
Cluster-28115.48868	595.435	1254.87	-1.075	1.1298e-05	0.0022264	1287	--	--	--	--	Forkhead N-terminal region	--	--	GO:0019904//GO:0008134	protein domain specific binding//transcription factor binding	GO:0005667	transcription regulator complex	--	--
Cluster-28115.19998	30.1739	1.98435	3.9132	1.1437e-05	0.0022469	1957	--	--	--	--	--	--	--	--	--	--	--	--	--
Cluster-28115.39150	170.759	348.421	-1.0295	1.1423e-05	0.0022469	2106	--	--	--	--	--	--	--	--	--	--	--	--	--
Cluster-28115.81148	68.4229	17.5578	1.9659	1.1595e-05	0.0022747	1699	--	--	--	--	XK-related protein//Ribosomal protein S27	GO:0042254//GO:0006412	ribosome biogenesis//translation	GO:0003735	structural constituent of ribosome	GO:0005840	ribosome	--	--
Cluster-28115.50489	181.55	46.1569	1.973	1.1616e-05	0.0022754	6192	--	--	--	--	Arginine-tRNA-protein transferase, N terminus	GO:0016598	protein arginylation	GO:0004057	arginyltransferase activity	--	--	--	--
Cluster-28115.20980	75.6725	19.7712	1.9329	1.165e-05	0.0022771	5813	quinone oxidoreductase, putative [Ixodes scapularis]	--	uncharacterized protein	Prostaglandin reductase 3 OS=Homo sapiens OX=9606 GN=PTGR3 PE=1 SV=1	--	--	--	--	--	--	--	Predicted NAD-dependent oxidoreductase	--
Cluster-28115.87418	30.7759	2.61828	3.531	1.1872e-05	0.002312	730	--	--	--	--	--	--	--	--	--	--	--	--	--
Cluster-28115.72509	103.163	33.1749	1.6353	1.193e-05	0.00232	682	--	--	--	--	--	--	--	--	--	--	--	--	--
Cluster-28115.52561	199.995	606.764	-1.6013	1.196e-05	0.0023225	501	conserved hypothetical protein [Ixodes scapularis]	--	--	--	Tick histamine binding protein	GO:0030682	mitigation of host defenses by symbiont	GO:0043176	amine binding	--	--	--	--
Cluster-28115.67178	66.6121	14.9246	2.1619	1.2026e-05	0.0023319	2848	--	--	--	--	--	--	--	--	--	--	--	--	--
Cluster-28115.87767	27.9917	0.633931	5.3908	1.206e-05	0.002335	1004	--	--	--	--	--	--	--	--	--	--	--	--	--
Cluster-28115.38460	57.6733	144.155	-1.3222	1.2223e-05	0.0023632	3043	urease, putative, partial [Ixodes scapularis]	--	urease	Urease OS=Arabidopsis thaliana OX=3702 GN=URE PE=1 SV=1	Urease, gamma subunit//Urease beta subunit//Amidohydrolase family	GO:0043419	urea catabolic process	GO:0016787//GO:0016151	hydrolase activity//nickel cation binding	GO:0035550	urease complex	--	--
Cluster-28115.19680	70.3451	8.73445	3.0076	1.2388e-05	0.0023916	3013	uncharacterized protein LOC113472698 [Diaphorina citri]	--	--	--	DASH complex subunit Spc34//Growth-arrest specific micro-tubule binding	GO:0048870//GO:0008608	cell motility//attachment of spindle microtubules to kinetochore	--	--	GO:0042729//GO:0005876//GO:0031514	DASH complex//spindle microtubule//motile cilium	--	--
Cluster-28115.81128	82.9826	19.1986	2.1101	1.2449e-05	0.0023999	1044	--	--	--	--	--	--	--	--	--	--	--	--	--
Cluster-28115.60319	164.963	64.9779	1.3432	1.2483e-05	0.0024031	2440	--	Rhipicephalus appendiculatus isolate RAHD_87 Ruka SINE elements	--	--	Primase C terminal 2 (PriCT-2)	--	--	GO:0016817	hydrolase activity, acting on acid anhydrides	--	--	--	--
Cluster-28115.50664	2946.57	6607.36	-1.1652	1.2557e-05	0.0024102	3203	hemelipoglycoprotein precursor [Dermacentor variabilis]	Amblyomma americanum heme lipoprotein precursor, mRNA, complete cds	--	Vitellogenin-1 OS=Periplaneta americana OX=6978 GN=VG2 PE=2 SV=1	Vitellinogen, open beta-sheet//Lipoprotein amino terminal region	GO:0006869	lipid transport	GO:0005319	lipid transporter activity	--	--	--	--
Cluster-28115.84062	46.2944	6.35257	2.8619	1.2683e-05	0.0024309	433	--	--	--	--	--	--	--	--	--	--	--	--	--
Cluster-28115.52841	29.1694	99.3199	-1.7728	1.278e-05	0.002446	449	--	--	--	--	--	--	--	--	--	--	--	--	--
Cluster-28115.42289	184.205	68.1728	1.4334	1.2835e-05	0.002453	1637	--	--	--	--	--	--	--	--	--	--	--	--	--
Cluster-28115.49521	136.513	332.574	-1.287	1.2948e-05	0.0024711	1259	TPA_inf: hypothetical secreted protein 882 [Amblyomma variegatum]	TPA_inf: Amblyomma variegatum hypothetical secreted protein 882 mRNA, complete cds	--	--	--	--	--	--	--	--	--	--	--
Cluster-28115.14370	41.9685	6.31345	2.7225	1.308e-05	0.0024928	2004	--	--	--	--	--	--	--	--	--	--	--	--	--
Cluster-28115.51782	4758.39	1965.78	1.2754	1.3443e-05	0.0025583	2516	--	--	--	--	Beta-lactamase enzyme family	GO:0030655//GO:0042318//GO:0017001	beta-lactam antibiotic catabolic process//penicillin biosynthetic process//antibiotic catabolic process	GO:0008800	beta-lactamase activity	--	--	--	--
Cluster-28115.43478	32.9211	3.78833	3.1386	1.364e-05	0.0025921	2576	dorin M-like protein, partial [Haemaphysalis punctata]	--	--	Techylectin-5B OS=Tachypleus tridentatus OX=6853 PE=1 SV=1	Ferric reductase NAD binding domain//Egg-laying hormone precursor//NOTCH protein	GO:0007165//GO:0030154//GO:0007275	signal transduction//cell differentiation//multicellular organism development	GO:0016491//GO:0005179	oxidoreductase activity//hormone activity	GO:0005576	extracellular region	--	--
Cluster-28115.40205	24.963	1.01124	4.6255	1.4008e-05	0.0026544	967	glycosyl hydrolase 18-like chitinase long isoform [Amblyomma americanum]	Amblyomma americanum glycosyl hydrolase 18-like chitinase long isoform mRNA, complete cds, alternatively spliced	--	--	--	--	--	--	--	--	--	--	--
Cluster-28115.36213	86.7402	24.1898	1.8465	1.4478e-05	0.0027396	1490	guanylate-binding protein, putative [Ixodes scapularis]	--	atlastin	Atlastin-2 OS=Mus musculus OX=10090 GN=Atl2 PE=1 SV=1	--	--	--	--	--	--	--	Guanylate-binding protein	--
Cluster-28115.52251	145.592	317.034	-1.1242	1.4567e-05	0.0027486	551	uncharacterized protein LOC8040439 [Ixodes scapularis]	--	--	--	--	--	--	--	--	--	--	--	--
Cluster-28115.71575	75.5825	187.438	-1.3132	1.4559e-05	0.0027486	3406	conserved hypothetical protein [Ixodes scapularis]	--	bHLH factor, other	Helix-loop-helix protein delilah OS=Drosophila melanogaster OX=7227 GN=tx PE=1 SV=3	Histone H1-like protein Hc1//Helix-loop-helix DNA-binding domain	--	--	GO:0046983//GO:0003677//GO:0030527	protein dimerization activity//DNA binding//structural constituent of chromatin	GO:0000785	chromatin	--	bHLH
Cluster-28115.52275	140.634	51.6889	1.4443	1.4804e-05	0.0027894	566	--	Amblyomma americanum ferritin (Fer) mRNA, complete cds	--	--	--	--	--	--	--	--	--	--	--
Cluster-28115.14255	71.3602	12.5291	2.51	1.4836e-05	0.00279	1107	--	--	--	--	--	--	--	--	--	--	--	--	--
Cluster-28115.15963	78.3046	15.1908	2.3661	1.4849e-05	0.00279	474	--	--	--	--	--	--	--	--	--	--	--	--	--
Cluster-28115.50578	8003.97	19986	-1.3203	1.5724e-05	0.0029379	620	--	--	--	--	--	--	--	--	--	--	--	--	--
Cluster-28115.30094	104.327	234.314	-1.1669	1.6032e-05	0.0029898	1869	conserved hypothetical protein [Ixodes scapularis]	PREDICTED: Ooceraea biroi F-box only protein 32 (LOC105283044), transcript variant X2, mRNA	F-box protein 25/32	F-box only protein 25 OS=Mus musculus OX=10090 GN=Fbxo25 PE=1 SV=1	F-box-like	--	--	GO:0005515	protein binding	--	--	F-box proteins	--
Cluster-28115.53885	245.971	509.287	-1.0506	1.6047e-05	0.0029898	12310	phosphoinositol 3-phosphate-binding protein, putative [Ixodes scapularis]	--	--	Pleckstrin homology domain-containing family A member 7 OS=Danio rerio OX=7955 GN=plekha7 PE=2 SV=2	Thiamin pyrophosphokinase, vitamin B1 binding domain//Flavivirus non-structural protein NS4A//Ellis van Creveld protein 2 like protein//CD24 protein	GO:0007224//GO:0007155//GO:0009229//GO:0016032//GO:0016070	smoothened signaling pathway//cell adhesion//thiamine diphosphate biosynthetic process//viral process//RNA metabolic process	GO:0030975	thiamine binding	GO:0044423	virion component	--	--
Cluster-28115.60645	143.527	34.9153	2.0387	1.6284e-05	0.0030297	493	--	--	--	--	--	--	--	--	--	--	--	--	--
Cluster-28115.30284	6.55458	50.9081	-2.9775	1.6552e-05	0.003071	463	--	--	--	--	--	--	--	--	--	--	--	--	--
Cluster-28115.16549	32.6416	3.7333	3.1328	1.6895e-05	0.003126	917	--	--	--	--	--	--	--	--	--	--	--	--	--
Cluster-28115.14705	24.6822	1.3282	4.202	1.7444e-05	0.0032053	403	--	--	--	--	--	--	--	--	--	--	--	--	--
Cluster-28115.32232	322.055	158.376	1.0237	1.7546e-05	0.0032197	732	lospin 7 [Amblyomma americanum]	Amblyomma americanum lospin 7 mRNA, complete cds	--	Leukocyte elastase inhibitor A OS=Mus musculus OX=10090 GN=Serpinb1a PE=1 SV=1	--	--	--	--	--	--	--	--	--
Cluster-28115.40309	196.173	84.2103	1.218	1.7805e-05	0.0032582	1228	--	--	--	--	Glycine reductase complex selenoprotein A//Lipase	GO:0016042	lipid catabolic process	GO:0016298//GO:0030699//GO:0050485	lipase activity//glycine reductase activity//oxidoreductase activity, acting on X-H and Y-H to form an X-Y bond, with a disulfide as acceptor	GO:0030700	glycine reductase complex	--	--
Cluster-28115.55228	327.899	125.706	1.384	1.8076e-05	0.0032987	2519	uncharacterized protein LOC111254224 isoform X3 [Varroa destructor]	--	--	Sorting nexin-11 OS=Bos taurus OX=9913 GN=SNX11 PE=2 SV=1	PX domain	--	--	GO:0035091	phosphatidylinositol binding	--	--	Sorting nexin SNX11	--
Cluster-28115.92479	36.1115	4.45509	3.0327	1.8208e-05	0.0033183	1103	--	--	--	--	--	--	--	--	--	--	--	--	--
Cluster-28115.41366	61.1111	15.4865	1.9812	1.8316e-05	0.0033317	306	--	Rhipicephalus appendiculatus isolate RAHD_48 Ruka SINE elements	--	--	--	--	--	--	--	--	--	--	--
Cluster-28115.46639	38.106	112.161	-1.5625	1.8332e-05	0.0033317	1965	cuticular protein, putative [Ixodes scapularis]	--	--	--	--	--	--	--	--	--	--	--	--
Cluster-28115.49462	515.978	1054.15	-1.0314	1.8792e-05	0.0034108	844	cuticular protein, putative [Ixodes scapularis]	--	--	Adult-specific rigid cuticular protein 15.5 OS=Araneus diadematus OX=45920 PE=1 SV=1	--	--	--	--	--	--	--	--	--
Cluster-28115.41550	108.352	38.4877	1.4912	1.8951e-05	0.003434	577	--	--	--	--	--	--	--	--	--	--	--	--	--
Cluster-28115.15932	218.297	72.0466	1.5976	1.9147e-05	0.0034565	1248	--	--	--	--	--	--	--	--	--	--	--	--	--
Cluster-28115.102946	2.33242	29.3528	-3.6988	1.932e-05	0.003483	3099	cytochrome P450, putative [Ixodes scapularis]	--	cytochrome P450 family 4 subfamily V	Cytochrome P450 4V2 OS=Homo sapiens OX=9606 GN=CYP4V2 PE=1 SV=2	Cytochrome P450//ATP-NAD kinase N-terminal domain	GO:0006769//GO:0006741//GO:0046497	nicotinamide metabolic process//NADP biosynthetic process//nicotinate nucleotide metabolic process	GO:0016705//GO:0020037//GO:0004497//GO:0003951//GO:0005506	oxidoreductase activity, acting on paired donors, with incorporation or reduction of molecular oxygen//heme binding//monooxygenase activity//NAD+ kinase activity//iron ion binding	--	--	--	--
Cluster-28115.56447	42.3429	8.02957	2.3965	1.9441e-05	0.0035	1062	--	--	--	--	--	--	--	--	--	--	--	--	--
Cluster-28115.36181	318.266	96.6293	1.7192	1.9703e-05	0.0035424	590	--	--	--	--	--	--	--	--	--	--	--	--	--
Cluster-28115.41234	111.497	39.8654	1.4858	1.9759e-05	0.0035476	1758	PREDICTED: uncharacterized protein LOC109075683 [Cyprinus carpio]	--	--	--	--	--	--	--	--	--	--	--	--
Cluster-28115.54392	163.587	62.4093	1.3903	2.0046e-05	0.0035895	1784	--	--	--	--	--	--	--	--	--	--	--	--	--
Cluster-28115.90745	61.6208	8.95559	2.7933	2.0029e-05	0.0035895	348	--	--	--	--	--	--	--	--	--	--	--	--	--
Cluster-28115.53827	19504.4	3626.48	2.4272	2.0101e-05	0.0035945	6372	cell adhesion molecule, putative [Ixodes scapularis]	--	protein sidekick	Protein sidekick-2 OS=Mus musculus OX=10090 GN=Sdk2 PE=1 SV=1	Fibronectin type III domain//Purple acid Phosphatase, N-terminal domain	GO:0006771//GO:0019497	riboflavin metabolic process//hexachlorocyclohexane metabolic process	GO:0003993//GO:0046872//GO:0005515	acid phosphatase activity//metal ion binding//protein binding	--	--	--	--
Cluster-28115.18037	27.8729	2.67862	3.3746	2.0209e-05	0.0036051	1168	--	--	--	--	--	--	--	--	--	--	--	--	--
Cluster-28115.34455	10.6678	61.224	-2.5189	2.0214e-05	0.0036051	1058	--	--	--	--	--	--	--	--	--	--	--	--	--
Cluster-28115.84284	38.6919	6.72358	2.5234	2.0564e-05	0.0036577	1880	--	--	--	--	--	--	--	--	--	--	--	--	--
Cluster-28115.17909	77.585	20.7317	1.9004	2.0632e-05	0.0036649	1231	--	--	--	--	--	--	--	--	--	--	--	--	--
Cluster-28115.70339	152.824	48.1602	1.6646	2.1113e-05	0.0037454	890	--	--	--	--	--	--	--	--	--	--	--	--	--
Cluster-28115.46551	2771.11	555.439	2.3187	2.1223e-05	0.0037599	5211	hemocyte protein-glutamine gamma-glutamyltransferase, putative, partial [Ixodes scapularis]	Rhipicephalus appendiculatus isolate RAHD_87 Ruka SINE elements	transglutaminase 1	Hemocyte protein-glutamine gamma-glutamyltransferase OS=Tachypleus tridentatus OX=6853 PE=1 SV=1	Transglutaminase family//Transglutaminase family, C-terminal ig like domain//Ribosome associated membrane protein RAMP4	GO:0018149	peptide cross-linking	GO:0003810	protein-glutamine gamma-glutamyltransferase activity	GO:0005783	endoplasmic reticulum	--	--
Cluster-28115.97136	100.201	31.1382	1.6808	2.1435e-05	0.0037924	1428	lysozyme [Haemaphysalis longicornis]	--	lysozyme C	Lysozyme c-1 OS=Anopheles gambiae OX=7165 GN=AGAP007347 PE=2 SV=2	Transglycosylase-like domain	--	--	GO:0016787	hydrolase activity	--	--	--	--
Cluster-28115.15055	23.1943	0.316966	5.9993	2.2195e-05	0.0039166	2968	hypothetical protein IscW_ISCW003083 [Ixodes scapularis]	--	--	--	Zinc finger, C3HC4 type (RING finger)//Red chlorophyll catabolite reductase (RCC reductase)	--	--	GO:0051743//GO:0046872	red chlorophyll catabolite reductase activity//metal ion binding	--	--	--	--
Cluster-28115.57717	75.2783	191.606	-1.346	2.2179e-05	0.0039166	650	--	--	--	--	--	--	--	--	--	--	--	--	--
Cluster-28115.44279	302.12	737.547	-1.2891	2.2317e-05	0.0039327	3902	hypothetical protein IscW_ISCW000398 [Ixodes scapularis]	--	--	--	--	--	--	--	--	--	--	--	--
Cluster-28115.81668	27.7975	2.30662	3.571	2.2394e-05	0.0039412	1334	--	--	--	--	--	--	--	--	--	--	--	--	--
Cluster-28115.65294	466.164	52.7303	3.1453	2.2462e-05	0.0039479	1669	PREDICTED: E3 ubiquitin-protein ligase SIAH1-like [Saccoglossus kowalevskii]	--	E3 ubiquitin-protein ligase SIAH1	E3 ubiquitin-protein ligase sina OS=Drosophila willistoni OX=7260 GN=sina PE=3 SV=1	Seven in absentia protein family	GO:0006511//GO:0007275	ubiquitin-dependent protein catabolic process//multicellular organism development	--	--	GO:0005737	cytoplasm	Zn finger protein	--
Cluster-28115.90935	22.27	0.344484	5.9401	2.2622e-05	0.0039708	1936	--	--	--	--	Adenosine-deaminase (editase) domain	GO:0006396//GO:0006144//GO:0006807	RNA processing//purine nucleobase metabolic process//nitrogen compound metabolic process	GO:0003723//GO:0004000	RNA binding//adenosine deaminase activity	--	--	--	--
Cluster-28115.78745	11.6333	57.0491	-2.2922	2.3389e-05	0.0040946	425	--	--	--	--	--	--	--	--	--	--	--	--	--
Cluster-28115.46176	143.772	331.558	-1.2071	2.5207e-05	0.0043956	2336	uncharacterized protein LOC8040439 [Ixodes scapularis]	--	--	--	--	--	--	--	--	--	--	--	--
Cluster-28115.51003	340.606	125.681	1.4394	2.5553e-05	0.0044443	1497	--	--	--	--	--	--	--	--	--	--	--	--	--
Cluster-28115.77722	94.9046	23.4326	2.0169	2.5681e-05	0.0044495	2068	--	--	--	--	--	--	--	--	--	--	--	--	--
Cluster-28115.27848	26.7977	1.96214	3.7444	2.5838e-05	0.0044706	619	--	--	--	--	--	--	--	--	--	--	--	--	--
Cluster-28115.38030	1017.71	477.113	1.0933	2.6094e-05	0.0045092	1422	--	--	--	--	--	--	--	--	--	--	--	--	--
Cluster-28115.50220	285.751	132.663	1.1072	2.6355e-05	0.0045424	740	conserved hypothetical protein [Ixodes scapularis]	--	--	--	--	--	--	--	--	--	--	--	--
Cluster-28115.88477	24.62	1.66738	3.8756	2.6434e-05	0.0045442	855	--	--	--	--	--	--	--	--	--	--	--	--	--
Cluster-28115.52447	316.565	660.147	-1.0611	2.6764e-05	0.0045914	7600	--	--	--	--	Betacoronavirus viroporin//NADH-ubiquinone oxidoreductase B18 subunit (NDUFB7)	GO:0006811//GO:0039707	monoatomic ion transport//pore formation by virus in membrane of host cell	GO:0005216	monoatomic ion channel activity	GO:0005739	mitochondrion	--	--
Cluster-28115.83908	95.0041	24.6497	1.9533	2.6777e-05	0.0045914	1665	conserved hypothetical protein [Ixodes scapularis]	--	--	--	--	--	--	--	--	--	--	--	--
Cluster-28115.46283	81.5999	184.494	-1.1786	2.7158e-05	0.0046507	5091	neogenin-like isoform X1 [Limulus polyphemus]	--	neogenin	Neogenin (Fragment) OS=Rattus norvegicus OX=10116 GN=Neo1 PE=1 SV=1	Purple acid Phosphatase, N-terminal domain//Equine arterivirus Nsp2-type cysteine proteinase//Fibronectin type III domain//Neogenin C-terminus	GO:0006771//GO:0016032//GO:0019082//GO:0019497	riboflavin metabolic process//viral process//viral protein processing//hexachlorocyclohexane metabolic process	GO:0003993//GO:0005515//GO:0046872	acid phosphatase activity//protein binding//metal ion binding	--	--	Receptor mediating netrin-dependent axon guidance	--
Cluster-28115.60834	54.2836	8.92807	2.614	2.7462e-05	0.0046968	346	--	--	--	--	--	--	--	--	--	--	--	--	--
Cluster-28115.89922	10.1704	49.8372	-2.2971	2.7919e-05	0.0047688	4275	cuticle protein, putative [Ixodes scapularis]	--	--	Cuticle protein 16.8 OS=Ixodes ricinus OX=34613 PE=1 SV=1	--	--	--	--	--	--	--	--	--
Cluster-28115.105455	14.0389	0	6.2377	2.8319e-05	0.0048187	451	--	--	--	--	--	--	--	--	--	--	--	--	--
Cluster-28115.44940	166.305	431.538	-1.3759	2.8318e-05	0.0048187	2559	chitin binding peritrophin-A, putative, partial [Ixodes scapularis]	--	--	--	Chitin binding Peritrophin-A domain	--	--	GO:0008061	chitin binding	GO:0005576	extracellular region	--	--
Cluster-28115.75892	78.9364	184.135	-1.2215	2.8688e-05	0.004869	1097	neuronal cell adhesion molecule, putative [Ixodes scapularis]	--	neuronal cell adhesion molecule	Neuroglian OS=Drosophila melanogaster OX=7227 GN=Nrg PE=1 SV=2	Purple acid Phosphatase, N-terminal domain//Fibronectin type III domain	GO:0019497//GO:0006771	hexachlorocyclohexane metabolic process//riboflavin metabolic process	GO:0005515//GO:0046872//GO:0003993	protein binding//metal ion binding//acid phosphatase activity	--	--	Neural cell adhesion molecule L1	--
Cluster-28115.38145	130.084	53.3178	1.2875	2.8749e-05	0.0048732	554	lospin 7 [Amblyomma americanum]	Amblyomma americanum lospin 7 mRNA, complete cds	serpin B	Serpin B3 OS=Homo sapiens OX=9606 GN=SERPINB3 PE=1 SV=2	--	--	--	--	--	--	--	--	--
Cluster-28115.80739	54.6804	143.048	-1.3906	2.8964e-05	0.0048971	912	--	--	--	--	--	--	--	--	--	--	--	--	--
Cluster-28115.67841	191.733	88.6276	1.114	2.9252e-05	0.0049334	1415	conserved hypothetical protein [Ixodes scapularis]	--	--	Nucleotide-binding oligomerization domain-containing protein 2 OS=Bos taurus OX=9913 GN=NOD2 PE=2 SV=1	--	--	--	--	--	--	--	--	--
Cluster-28115.50672	107.336	37.4274	1.5217	2.9761e-05	0.0050129	899	TPA_inf: tumor necrosis factor receptor-associated factor [Amblyomma variegatum]	--	--	--	Anhydro-N-acetylmuramic acid kinase//TPR/MLP1/MLP2-like protein//Syntaxin 6, N-terminal//Conserved oligomeric complex COG6//FlgN protein//VPS28 protein//Apolipophorin-III precursor (apoLp-III)//Exonuclease VII, large subunit//Spindle and kinetochore-associated protein 1//Baculovirus polyhedron envelope protein, PEP, C terminus//Fibrinogen alpha/beta chain family//TMPIT-like protein//Apolipoprotei…	GO:0006457//GO:0006891//GO:0007059//GO:0006040//GO:0044780//GO:0009254//GO:0042157//GO:0051301//GO:0055085//GO:0006308//GO:0006606//GO:0051258//GO:0006869//GO:0048193//GO:0030168//GO:0007165//GO:0030001//GO:0032509	protein folding//intra-Golgi vesicle-mediated transport//chromosome segregation//amino sugar metabolic process//bacterial-type flagellum assembly//peptidoglycan turnover//lipoprotein metabolic process//cell division//transmembrane transport//DNA catabolic process//protein import into nucleus//protein polymerization//lipid transport//Golgi vesicle transport//platelet activation//signal transductio…	GO:0016773//GO:0008017//GO:0005515//GO:0008855//GO:0005198//GO:0051082//GO:0046873//GO:0005524//GO:0005102//GO:0008289	phosphotransferase activity, alcohol group as acceptor//microtubule binding//protein binding//exodeoxyribonuclease VII activity//structural molecule activity//unfolded protein binding//metal ion transmembrane transporter activity//ATP binding//signaling receptor binding//lipid binding	GO:0019028//GO:0045298//GO:0019031//GO:0005815//GO:0005576//GO:0009318//GO:0000813//GO:0005577//GO:0017119//GO:0016272//GO:0016020	viral capsid//tubulin complex//viral envelope//microtubule organizing center//extracellular region//exodeoxyribonuclease VII complex//ESCRT I complex//fibrinogen complex//Golgi transport complex//prefoldin complex//membrane	--	--
Cluster-28115.30118	33.2085	100.242	-1.5982	3.0279e-05	0.0050808	2942	ectonucleotide pyrophosphatase/phosphodiesterase family member 6-like [Centruroides sculpturatus]	--	ectonucleotide pyrophosphatase/phosphodiesterase family member 6	Glycerophosphocholine cholinephosphodiesterase ENPP6 OS=Xenopus laevis OX=8355 GN=enpp6 PE=2 SV=1	Sulfatase	--	--	GO:0008484	sulfuric ester hydrolase activity	--	--	Type I phosphodiesterase/nucleotide pyrophosphatase	--
Cluster-28115.60950	139.995	57.2696	1.2899	3.0259e-05	0.0050808	1076	GTPase Rho, putative, partial [Ixodes scapularis]	PREDICTED: Leptosomus discolor rho-related GTP-binding protein RhoC (LOC104339819), partial mRNA	Ras homolog gene family, member A	Rho-related GTP-binding protein RhoB OS=Rattus norvegicus OX=10116 GN=Rhob PE=1 SV=1	ADP-ribosylation factor family//50S ribosome-binding GTPase//Alpha galactosidase A//Elongation factor Tu GTP binding domain//Ras family	GO:0005975	carbohydrate metabolic process	GO:0005525//GO:0003924//GO:0004553	GTP binding//GTPase activity//hydrolase activity, hydrolyzing O-glycosyl compounds	--	--	Ras-related small GTPase, Rho type	--
Cluster-28115.94358	14.057	0	6.2428	3.0239e-05	0.0050808	1137	--	--	--	--	--	--	--	--	--	--	--	--	--
Cluster-28115.108942	32.5962	3.40572	3.2699	3.0404e-05	0.0050954	2519	--	--	--	--	Endoribonuclease XendoU	GO:0051252	regulation of RNA metabolic process	GO:0004521	RNA endonuclease activity	--	--	--	--
Cluster-28115.32194	121.328	267.427	-1.1423	3.0702e-05	0.0051342	2634	homeobox protein Meis2 isoform X1 [Parasteatoda tepidariorum]	PREDICTED: Trachymyrmex septentrionalis homeobox protein homothorax (LOC108750706), transcript variant X4, mRNA	homeobox protein homothorax	Homeobox protein homothorax OS=Drosophila melanogaster OX=7227 GN=hth PE=1 SV=1	G-protein coupled receptor ligand 15	GO:0007165	signal transduction	GO:0001664	G protein-coupled receptor binding	--	--	Transcription factor MEIS1 and related HOX domain proteins	--
Cluster-28115.65717	0	13.66	-6.2883	3.1028e-05	0.0051748	371	--	--	--	--	--	--	--	--	--	--	--	--	--
Cluster-28115.49725	1864.98	4095.86	-1.1353	3.1518e-05	0.0052362	1861	cuticular protein, putative [Ixodes scapularis]	--	--	--	Signal recognition particle 14kD protein	GO:0006614	SRP-dependent cotranslational protein targeting to membrane	GO:0008312//GO:0030942	7S RNA binding//endoplasmic reticulum signal peptide binding	GO:0005786	signal recognition particle, endoplasmic reticulum targeting	--	--
Cluster-28115.48712	83.8896	185.428	-1.1463	3.2191e-05	0.0053412	1916	--	--	--	--	--	--	--	--	--	--	--	--	--
Cluster-28115.60494	35.8342	3.42263	3.4003	3.2521e-05	0.0053827	4581	--	TPA_inf: Amblyomma variegatum phosphoenolpyruvate carboxykinase mRNA, partial cds	--	--	--	--	--	--	--	--	--	--	--
Cluster-28115.13580	87.126	24.2767	1.8491	3.2651e-05	0.0053975	487	--	--	--	--	--	--	--	--	--	--	--	--	--
Cluster-28115.55445	1211.28	497.47	1.284	3.2738e-05	0.0054051	1680	phosphatidylinositol transfer protein SEC14, putative [Ixodes scapularis]	--	--	Alpha-tocopherol transfer protein-like OS=Homo sapiens OX=9606 GN=TTPAL PE=1 SV=2	--	--	--	--	--	--	--	--	--
Cluster-28115.17443	40.2803	7.80577	2.3737	3.3374e-05	0.0054966	444	--	--	--	--	--	--	--	--	--	--	--	--	--
Cluster-28115.58063	11.7408	53.1557	-2.1829	3.3692e-05	0.0055284	4750	LOW QUALITY PROTEIN: flocculation protein FLO11-like [Centruroides sculpturatus]	PREDICTED: Plutella xylostella titin (LOC105385505), mRNA	--	Kielin/chordin-like protein OS=Mus musculus OX=10090 GN=Kcp PE=1 SV=2	von Willebrand factor type C domain//Phytochrome region	GO:0006355//GO:0018298//GO:0009584	regulation of DNA-templated transcription//obsolete protein-chromophore linkage//detection of visible light	GO:0005515	protein binding	--	--	--	--
Cluster-28115.53125	40.2159	8.08461	2.3148	3.3821e-05	0.0055428	496	Actin, cytoplasmic 1 [Bos mutus]	Haemaphysalis flava actin mRNA, complete cds	--	Actin, clone 211 OS=Artemia sp. OX=6662 PE=2 SV=1	--	--	--	--	--	--	--	Actin and related proteins	--
Cluster-28115.98981	36.4349	5.09532	2.8452	3.4105e-05	0.0055824	2975	--	--	--	--	Hepatitis C virus non-structural protein NS4a	GO:0016032	viral process	--	--	GO:0044423	virion component	--	--
Cluster-28115.17697	59.4513	9.46884	2.6544	3.4308e-05	0.0056086	1658	--	--	--	--	--	--	--	--	--	--	--	--	--
Cluster-28115.76614	4.07567	30.625	-2.9059	3.4349e-05	0.0056086	644	--	--	--	--	--	--	--	--	--	--	--	--	--
Cluster-28115.23422	38.2811	6.40031	2.5811	3.4736e-05	0.005651	1367	--	--	--	--	Starch binding domain	--	--	GO:2001070	starch binding	--	--	--	--
Cluster-28115.36214	30.0042	3.36759	3.1542	3.4721e-05	0.005651	379	--	--	--	--	--	--	--	--	--	--	--	--	--
Cluster-28115.57309	15.1922	58.1346	-1.9374	3.4683e-05	0.005651	457	salivary sulfotransferase, putative, partial [Ixodes scapularis]	--	--	--	Sulfotransferase domain	--	--	GO:0008146	sulfotransferase activity	--	--	--	--
Cluster-28115.41536	33.4657	115.598	-1.7921	3.5022e-05	0.0056907	2254	--	--	--	--	--	--	--	--	--	--	--	--	--
Cluster-28115.34949	37.1823	5.0615	2.8756	3.5435e-05	0.0057507	1033	--	--	--	--	--	--	--	--	--	--	--	--	--
Cluster-28115.78617	42.9998	8.08461	2.4091	3.5704e-05	0.0057874	1186	--	--	--	--	Flagellar transcriptional activator (FlhC)	GO:1902208//GO:0045893	regulation of bacterial-type flagellum assembly//positive regulation of DNA-templated transcription	GO:0003677	DNA binding	--	--	--	--
Cluster-28115.46746	8.10868	44.5797	-2.452	3.5842e-05	0.0058027	758	PREDICTED: putative uncharacterized protein FLJ37770 [Trachymyrmex septentrionalis]	--	--	Protein GVQW3 OS=Homo sapiens OX=9606 GN=GVQW3 PE=2 SV=1	--	--	--	--	--	--	--	--	--
Cluster-28115.72778	36.2162	5.32343	2.7606	3.6062e-05	0.0058312	2702	LOW QUALITY PROTEIN: uncharacterized protein LOC111618021 [Centruroides sculpturatus]	--	chitinase	Endochitinase OS=Manduca sexta OX=7130 PE=2 SV=1	Glycosyl hydrolases family 18//Aph-1 protein	GO:0043085//GO:0005975//GO:0016485	positive regulation of catalytic activity//carbohydrate metabolic process//protein processing	--	--	--	--	--	--
Cluster-28115.81130	136.112	39.8773	1.7688	3.6638e-05	0.0059101	785	--	--	--	--	--	--	--	--	--	--	--	--	--
Cluster-28115.47011	25.5614	1.72773	3.9114	3.7371e-05	0.006021	574	--	Rhipicephalus appendiculatus isolate RAHD_48 Ruka SINE elements	--	--	--	--	--	--	--	--	--	--	--
Cluster-28115.63917	44.461	167.339	-1.9107	3.7606e-05	0.0060515	1142	hypothetical protein BIW11_09261 [Tropilaelaps mercedesae]	--	--	Kielin/chordin-like protein OS=Mus musculus OX=10090 GN=Kcp PE=1 SV=2	von Willebrand factor type C domain	--	--	GO:0005515	protein binding	--	--	--	--
Cluster-28115.92359	26.1501	2.71145	3.2764	3.7828e-05	0.0060799	1486	ubiquitin-conjugating enzyme, putative [Ixodes scapularis]	PREDICTED: Cyanistes caeruleus ubiquitin conjugating enzyme E2 Z (UBE2Z), mRNA	ubiquitin-conjugating enzyme E2 Z	Ubiquitin-conjugating enzyme E2 Z OS=Xenopus tropicalis OX=8364 GN=ube2z PE=2 SV=2	UEV domain//Small membrane A-kinase anchor protein	GO:0015031	protein transport	GO:0034237	protein kinase A regulatory subunit binding	--	--	Ubiquitin-conjugating enzyme	--
Cluster-28115.30664	13.8108	0	6.2166	3.9198e-05	0.0062774	685	--	--	--	--	--	--	--	--	--	--	--	--	--
Cluster-28115.54278	166.617	388.075	-1.2211	3.9762e-05	0.0063526	483	--	--	--	--	--	--	--	--	--	--	--	--	--
Cluster-28115.16830	16.9089	0	6.5086	4.0169e-05	0.0064099	1249	--	--	--	--	--	--	--	--	--	--	--	--	--
Cluster-28115.32424	53.387	10.8627	2.3031	4.0333e-05	0.0064283	775	--	--	--	--	--	--	--	--	--	--	--	--	--
Cluster-28115.37531	319.648	140.319	1.1882	4.0535e-05	0.0064529	2806	--	--	--	--	--	--	--	--	--	--	--	--	--
Cluster-28115.32346	818.143	368.755	1.1497	4.1132e-05	0.0065245	1831	carboxypeptidase inhibitor precursor [Rhipicephalus bursa]	--	--	Carboxypeptidase inhibitor OS=Rhipicephalus bursa OX=67831 PE=1 SV=1	Carboxypeptidase inhibitor I68	GO:0007596//GO:0010951	blood coagulation//negative regulation of endopeptidase activity	GO:0008191	metalloendopeptidase inhibitor activity	--	--	--	--
Cluster-28115.64734	59.5185	12.9969	2.1898	4.1106e-05	0.0065245	2000	--	--	--	--	Phage terminase large subunit gpA, ATPase domain	--	--	GO:0005524//GO:0004519//GO:0016887	ATP binding//endonuclease activity//ATP hydrolysis activity	--	--	--	--
Cluster-28115.45915	373.756	132.808	1.4942	4.192e-05	0.0066337	1538	--	--	--	--	--	--	--	--	--	--	--	--	--
Cluster-28115.57078	17.633	66.5624	-1.9158	4.2321e-05	0.0066894	391	--	--	--	--	--	--	--	--	--	--	--	--	--
Cluster-28115.33571	65.716	13.6948	2.2713	4.2569e-05	0.0067125	2434	--	--	--	--	--	--	--	--	--	--	--	--	--
Cluster-28115.44449	172.846	387.57	-1.1672	4.2529e-05	0.0067125	1630	--	Gryllus bimaculatus mRNA, GBcontig27839	--	--	--	--	--	--	--	--	--	--	--
[truncated: 375 more rows]

## Sheet: Table s6
Table S6. Identification of DEGs from E24 vs PBS24 comparison
[truncated: 3,174 more rows]
